# Supplementary material for: 2,5-Dioxopyrrolidin-1-yl adamantane-1-carboxyl­ate
Source: Acta Crystallogr Sect E Struct Rep Online. 2009 Jul 4;65(Pt 8):o1740–1. doi: 10.1107/S1600536809024209 (PMC2977389; doi:10.1107/S1600536809024209)
Supplement: Supplementary file 1 [file e-65-o1740-sup1.cif]

##############################################################################
###                                                                        ###
###        Electronic paper (Acta Crystallographica Section E)             ###
###                                                                        ###
##############################################################################
#                                                                            #
# This CIF contains the data in a paper accepted for publication in Acta     #
# Crystallographica Section E. It conforms to the requirements of Notes      #
# for Authors for Section E, and has been peer reviewed under the auspices   #
# of the IUCr Commission on Journals.                                        #
#                                                                            #
# Full details of the Crystallographic Information File format               #
# are given in the paper "The Crystallographic Information File (CIF):       #
# a New Standard Archive File for Crystallography" by S. R. Hall, F. H.      #
# Allen and I. D. Brown [Acta Cryst. (1991), A47, 655-685].                  #
#                                                                            #
# The current version of the core CIF dictionary is obtainable from          #
# ftp://ftp.iucr.org/pub/cif_core.dic. The current version number is 2.4.    #
#                                                                            #
# Software is freely available for graphical display of the structure(s) in  #
# this CIF.  For information consult the CIF home page http://www.iucr.org/  #
# cif/home.html                                                              #
#                                                                            #
# This file may be used for bona fide research purposes within the           #
# scientific community so long as proper attribution is given to the journal # 
# article from which it was obtained.                                        #
#                                                                            #
##############################################################################
                                             
data_global
_audit_creation_method     'from SHELXL97 CIF and IUCr SHELXL97-template'
_journal_date_recd_electronic     2009-05-29
_journal_date_accepted     2009-06-24
_journal_name_full     'Acta Crystallographica, Section E'
_journal_year     2009
_journal_volume     65
_journal_issue      8
_journal_page_first     o1740
_journal_page_last     o1741
_journal_paper_category     QO
_journal_coeditor_code     BG2265
_publ_contact_author_name     'Rachel Codd'
_publ_contact_author_address
;
School of Medical Sciences (Pharmacology) and Bosch Institute, D06,
The University of Sydney,
New South Wales, 2006, Australia
;
_publ_contact_author_email     rcodd@med.usyd.edu.au
_publ_contact_author_fax     '61 2 9351 4717'
_publ_contact_author_phone     '61 2 9351 6738'
_publ_section_title
;
2,5-Dioxopyrrolidin-1-yl adamantane-1-carboxylate
;
loop_
    _publ_author_name
    _publ_author_address
    'Liu, Joe'
;
School of Medical Sciences (Pharmacology) and Bosch Institute, D06,
The University of Sydney,
New South Wales 2006, Australia
;
    'Clegg, Jack K.'
;
Centre for Heavy Metals Research,
School of Chemistry, F11,
University of Sydney,
New South Wales 2006,
Australia
;
    'Codd, Rachel'
;
School of Medical Sciences (Pharmacology) and Bosch Institute, D06,
The University of Sydney,
New South Wales 2006, Australia
;
data_I
_audit_creation_method     SHELXL-97
_chemical_name_systematic
;
2,5-Dioxopyrrolidin-1-yl adamantane-1-carboxylate
;
_chemical_name_common     ?
_chemical_formula_moiety     'C15 H19 N O4'
_chemical_formula_sum     'C15 H19 N O4'
_chemical_formula_iupac     'C15 H19 N O4'
_chemical_formula_weight     277.31
_chemical_melting_point     ?
_symmetry_cell_setting     monoclinic
_symmetry_space_group_name_H-M     'P 21/n'
_symmetry_space_group_name_Hall     '-P 2yn'
loop_
    _symmetry_equiv_pos_as_xyz
    'x, y, z'
    '-x+1/2, y+1/2, -z+1/2'
    '-x, -y, -z'
    'x-1/2, -y-1/2, z-1/2'
_cell_length_a     6.6711(3)
_cell_length_b     29.4502(14)
_cell_length_c     7.0291(3)
_cell_angle_alpha     90.00
_cell_angle_beta     104.447(2)
_cell_angle_gamma     90.00
_cell_volume     1337.26(10)
_cell_formula_units_Z     4
_cell_measurement_reflns_used     9946
_cell_measurement_theta_min     2.765
_cell_measurement_theta_max     37.081
_cell_measurement_temperature     150(2)
_exptl_crystal_description     plate
_exptl_crystal_colour     colourless
_exptl_crystal_size_max     0.30
_exptl_crystal_size_mid     0.28
_exptl_crystal_size_min     0.10
_exptl_crystal_density_diffrn     1.377
_exptl_crystal_density_meas     ?
_exptl_crystal_density_method     'not measured'
_exptl_crystal_F_000     592
_exptl_absorpt_coefficient_mu     0.100
_exptl_absorpt_correction_type     multi-scan
_exptl_absorpt_process_details     '(SADABS; Sheldrick, 2007)'
_exptl_absorpt_correction_T_min     0.888
_exptl_absorpt_correction_T_max     0.990
_exptl_special_details
;
The crystal was coated in Exxon Paratone N hydrocarbon oil and mounted on a thin
mohair fibre attached to a copper pin. Upon mounting on the diffractometer,
the crystal was quenched to 150(K) under a cold nitrogen gas stream supplied
by an Oxford Cryosystems Cryostream and data were collected at this
temperature.
;
_diffrn_ambient_temperature     150(2)
_diffrn_radiation_type     MoK\a
_diffrn_radiation_wavelength     0.71073
_diffrn_radiation_source     'rotating anode'
_diffrn_radiation_monochromator     graphite
_diffrn_measurement_device_type     'Bruker APEXII--FR591'
_diffrn_measurement_method     \w+\f
_diffrn_detector_area_resol_mean     ?
_diffrn_reflns_number     51912
_diffrn_reflns_av_R_equivalents     0.0323
_diffrn_reflns_av_sigmaI/netI     0.0190
_diffrn_reflns_theta_min     2.77
_diffrn_reflns_theta_max     37.16
_diffrn_reflns_theta_full     37.16
_diffrn_measured_fraction_theta_max     0.992
_diffrn_measured_fraction_theta_full     0.992
_diffrn_reflns_limit_h_min     -11
_diffrn_reflns_limit_h_max     11
_diffrn_reflns_limit_k_min     -49
_diffrn_reflns_limit_k_max     50
_diffrn_reflns_limit_l_min     -11
_diffrn_reflns_limit_l_max     11
_diffrn_standards_number     0
_diffrn_standards_interval_count     0
_diffrn_standards_interval_time     0
_diffrn_standards_decay_%     0
_refine_special_details
;
Refinement of <i>F</i>^2^ against ALL reflections. The weighted <i>R</i>-factor
<i>wR</i> and goodness of fit <i>S</i> are based on <i>F</i>^2^, conventional
<i>R</i>-factors <i>R</i> are based on <i>F</i>, with <i>F</i> set to zero for
negative <i>F</i>^2^. The threshold expression of <i>F</i>^2^ >
\s(<i>F</i>^2^) is used only for calculating <i>R</i>-factors(gt) <i>etc</i>.
and is not relevant to the choice of reflections for refinement.
<i>R</i>-factors based on <i>F</i>^2^ are statistically about twice as large
as those based on <i>F</i>, and <i>R</i>- factors based on ALL data will be
even larger.
;
_reflns_number_total     6819
_reflns_number_gt     6104
_reflns_threshold_expression     I>2\s(I)
_refine_ls_structure_factor_coef     Fsqd
_refine_ls_matrix_type     full
_refine_ls_R_factor_all     0.0470
_refine_ls_R_factor_gt     0.0419
_refine_ls_wR_factor_gt     0.1152
_refine_ls_wR_factor_ref     0.1196
_refine_ls_goodness_of_fit_ref     1.075
_refine_ls_restrained_S_all     1.075
_refine_ls_number_reflns     6819
_refine_ls_number_parameters     181
_refine_ls_number_restraints     0
_refine_ls_hydrogen_treatment     constr
_refine_ls_weighting_scheme     calc
_refine_ls_weighting_details
          'calc w=1/[\s^2^(Fo^2^)+(0.057P)^2^+0.2898P] where P=(Fo^2^+2Fc^2^)/3'
_atom_sites_solution_hydrogens     geom
_atom_sites_solution_primary     direct
_atom_sites_solution_secondary     difmap
_refine_ls_shift/su_max     0.000
_refine_ls_shift/su_mean     0.000
_refine_diff_density_max     0.440
_refine_diff_density_min     -0.293
_refine_ls_extinction_method     none
_refine_ls_extinction_coef     ?
loop_
    _atom_type_symbol
    _atom_type_description
    _atom_type_scat_dispersion_real
    _atom_type_scat_dispersion_imag
    _atom_type_scat_source
    'C' 'C' 0.0033 0.0016
                         'International Tables Vol C Tables 4.2.6.8 and 6.1.1.4'
    'H' 'H' 0.0000 0.0000
                         'International Tables Vol C Tables 4.2.6.8 and 6.1.1.4'
    'N' 'N' 0.0061 0.0033
                         'International Tables Vol C Tables 4.2.6.8 and 6.1.1.4'
    'O' 'O' 0.0106 0.0060
                         'International Tables Vol C Tables 4.2.6.8 and 6.1.1.4'
_computing_data_collection     'APEX2 (Bruker, 2003)'
_computing_cell_refinement     'SAINT (Bruker, 2003)'
_computing_data_reduction     'SAINT (Bruker, 2003) and XPREP (Bruker, 2003)'
_computing_structure_solution     'SIR97 (Altomare <i>et al.</i>,  1999)'
_computing_structure_refinement     'SHELXL97 (Sheldrick, 2008)'
_computing_molecular_graphics
;
ORTEP-3 (Farrugia, 1997),
WinGX-32 (Farrugia, 1999) and
POV-Ray (Cason, 2002)
;
_computing_publication_material     'enCIFer (Allen <i>et al.</i>,  2004)'
loop_
    _atom_site_type_symbol
    _atom_site_label
    _atom_site_fract_x
    _atom_site_fract_y
    _atom_site_fract_z
    _atom_site_U_iso_or_equiv
    _atom_site_adp_type
    _atom_site_calc_flag
    _atom_site_refinement_flags
    _atom_site_occupancy
    _atom_site_disorder_assembly
    _atom_site_disorder_group
    C C1 1.22052(11) 0.15040(3) 0.40895(12) 0.02581(14) Uani d . 1 . .
    H H1A 1.2692 0.1204 0.3753 0.031 Uiso calc R 1 . .
    H H1B 1.3395 0.1666 0.4946 0.031 Uiso calc R 1 . .
    C C2 1.04957(11) 0.14401(2) 0.51785(10) 0.02258(13) Uani d . 1 . .
    H H2 1.1055 0.1262 0.6407 0.027 Uiso calc R 1 . .
    C C3 0.86612(11) 0.11819(2) 0.38550(10) 0.02168(12) Uani d . 1 . .
    H H3A 0.7567 0.1135 0.4562 0.026 Uiso calc R 1 . .
    H H3B 0.9127 0.0881 0.3509 0.026 Uiso calc R 1 . .
    C C4 0.77940(9) 0.146072(19) 0.19724(8) 0.01413(9) Uani d . 1 . .
    C C5 0.95139(10) 0.15250(3) 0.08694(9) 0.02086(11) Uani d . 1 . .
    H H5A 0.9979 0.1225 0.0507 0.025 Uiso calc R 1 . .
    H H5B 0.8966 0.1700 -0.0352 0.025 Uiso calc R 1 . .
    C C6 1.13503(10) 0.17802(3) 0.22017(11) 0.02310(12) Uani d . 1 . .
    H H6 1.2464 0.1821 0.1491 0.028 Uiso calc R 1 . .
    C C7 1.06322(11) 0.22477(2) 0.27366(11) 0.02349(13) Uani d . 1 . .
    H H7A 1.1817 0.2414 0.3574 0.028 Uiso calc R 1 . .
    H H7B 1.0089 0.2427 0.1527 0.028 Uiso calc R 1 . .
    C C8 0.89390(11) 0.21863(2) 0.38360(10) 0.01981(11) Uani d . 1 . .
    H H8 0.8472 0.2491 0.4188 0.024 Uiso calc R 1 . .
    C C9 0.97680(12) 0.19081(3) 0.57139(10) 0.02357(13) Uani d . 1 . .
    H H9A 0.8665 0.1869 0.6417 0.028 Uiso calc R 1 . .
    H H9B 1.0939 0.2071 0.6593 0.028 Uiso calc R 1 . .
    C C10 0.70934(10) 0.19322(2) 0.25152(10) 0.01816(10) Uani d . 1 . .
    H H10A 0.6530 0.2110 0.1304 0.022 Uiso calc R 1 . .
    H H10B 0.5985 0.1897 0.3214 0.022 Uiso calc R 1 . .
    C C11 0.59920(9) 0.12338(2) 0.05527(9) 0.01710(10) Uani d . 1 . .
    C C12 0.27538(10) 0.04257(2) -0.03135(10) 0.01826(10) Uani d . 1 . .
    C C13 0.14462(10) 0.02270(2) -0.22012(10) 0.02094(11) Uani d . 1 . .
    H H13A 0.0197 0.0415 -0.2712 0.025 Uiso calc R 1 . .
    H H13B 0.1006 -0.0086 -0.1981 0.025 Uiso calc R 1 . .
    C C14 0.28296(11) 0.02249(2) -0.36545(10) 0.02184(12) Uani d . 1 . .
    H H14A 0.3150 -0.0090 -0.3971 0.026 Uiso calc R 1 . .
    H H14B 0.2134 0.0382 -0.4888 0.026 Uiso calc R 1 . .
    C C15 0.47840(10) 0.04733(2) -0.26279(10) 0.01859(11) Uani d . 1 . .
    N N1 0.46311(9) 0.054259(19) -0.07064(8) 0.01894(10) Uani d . 1 . .
    O O1 0.45874(9) 0.14099(2) -0.06059(9) 0.02874(13) Uani d . 1 . .
    O O2 0.61824(8) 0.075815(16) 0.06775(8) 0.02138(10) Uani d . 1 . .
    O O3 0.62486(10) 0.05906(2) -0.32307(10) 0.02936(12) Uani d . 1 . .
    O O4 0.23579(11) 0.04800(2) 0.12597(9) 0.02915(12) Uani d . 1 . .
loop_
    _atom_site_aniso_label
    _atom_site_aniso_U_11
    _atom_site_aniso_U_22
    _atom_site_aniso_U_33
    _atom_site_aniso_U_12
    _atom_site_aniso_U_13
    _atom_site_aniso_U_23
    C1 0.0157(3) 0.0261(3) 0.0305(3) 0.0019(2) -0.0038(2) -0.0024(2)
    C2 0.0245(3) 0.0195(2) 0.0178(2) -0.0049(2) -0.0058(2) 0.00400(19)
    C3 0.0244(3) 0.0172(2) 0.0185(2) -0.0061(2) -0.0039(2) 0.00501(18)
    C4 0.0131(2) 0.01371(19) 0.01396(19) -0.00133(16) 0.00043(16) 0.00029(15)
    C5 0.0171(2) 0.0291(3) 0.0169(2) -0.0011(2) 0.00514(19) -0.0038(2)
    C6 0.0144(2) 0.0322(3) 0.0230(3) -0.0042(2) 0.0052(2) -0.0018(2)
    C7 0.0217(3) 0.0217(3) 0.0246(3) -0.0085(2) 0.0012(2) 0.0042(2)
    C8 0.0196(3) 0.0159(2) 0.0218(3) -0.00142(18) 0.0012(2) -0.00345(18)
    C9 0.0275(3) 0.0261(3) 0.0153(2) -0.0063(2) 0.0020(2) -0.0037(2)
    C10 0.0148(2) 0.0168(2) 0.0216(2) 0.00051(17) 0.00218(19) -0.00262(18)
    C11 0.0156(2) 0.0163(2) 0.0173(2) -0.00132(17) 0.00011(18) -0.00125(17)
    C12 0.0194(2) 0.0146(2) 0.0210(2) -0.00237(18) 0.0057(2) -0.00127(18)
    C13 0.0168(2) 0.0197(2) 0.0248(3) -0.00409(19) 0.0022(2) -0.0032(2)
    C14 0.0234(3) 0.0216(3) 0.0189(2) -0.0042(2) 0.0023(2) -0.0043(2)
    C15 0.0193(2) 0.0166(2) 0.0199(2) -0.00113(18) 0.0051(2) -0.00084(18)
    N1 0.0178(2) 0.0196(2) 0.0182(2) -0.00664(17) 0.00223(17) -0.00448(16)
    O1 0.0241(3) 0.0233(2) 0.0296(3) 0.00305(18) -0.0106(2) -0.00286(19)
    O2 0.0205(2) 0.01610(18) 0.0224(2) -0.00444(15) -0.00436(17) -0.00179(15)
    O3 0.0271(3) 0.0312(3) 0.0341(3) -0.0051(2) 0.0157(2) -0.0009(2)
    O4 0.0369(3) 0.0291(3) 0.0254(2) -0.0057(2) 0.0152(2) -0.0041(2)
_geom_special_details
;
All e.s.d.'s (except the e.s.d. in the dihedral angle between two l.s. planes)
are estimated using the full covariance matrix. The cell e.s.d.'s are taken
into account individually in the estimation of e.s.d.'s in distances, angles
and torsion angles; correlations between e.s.d.'s in cell parameters are only
used when they are defined by crystal symmetry. An approximate (isotropic)
treatment of cell e.s.d.'s is used for estimating e.s.d.'s involving l.s.
planes.
;
loop_
    _geom_bond_atom_site_label_1
    _geom_bond_atom_site_label_2
    _geom_bond_site_symmetry_2
    _geom_bond_distance
    _geom_bond_publ_flag
    C1 C2 . 1.5354(12) ?
    C1 C6 . 1.5395(11) ?
    C1 H1A . 0.9900 ?
    C1 H1B . 0.9900 ?
    C2 C9 . 1.5387(11) ?
    C2 C3 . 1.5406(9) ?
    C2 H2 . 1.0000 ?
    C3 C4 . 1.5421(8) ?
    C3 H3A . 0.9900 ?
    C3 H3B . 0.9900 ?
    C4 C11 . 1.5130(8) ?
    C4 C10 . 1.5431(8) ?
    C4 C5 . 1.5483(9) ?
    C5 C6 . 1.5394(10) ?
    C5 H5A . 0.9900 ?
    C5 H5B . 0.9900 ?
    C6 C7 . 1.5351(11) ?
    C6 H6 . 1.0000 ?
    C7 C8 . 1.5301(11) ?
    C7 H7A . 0.9900 ?
    C7 H7B . 0.9900 ?
    C8 C9 . 1.5348(10) ?
    C8 C10 . 1.5386(9) ?
    C8 H8 . 1.0000 ?
    C9 H9A . 0.9900 ?
    C9 H9B . 0.9900 ?
    C10 H10A . 0.9900 ?
    C10 H10B . 0.9900 ?
    C11 O1 . 1.1956(8) ?
    C11 O2 . 1.4072(8) ?
    C12 O4 . 1.2099(9) ?
    C12 N1 . 1.3913(9) ?
    C12 C13 . 1.5121(9) ?
    C13 C14 . 1.5381(10) ?
    C13 H13A . 0.9900 ?
    C13 H13B . 0.9900 ?
    C14 C15 . 1.5120(9) ?
    C14 H14A . 0.9900 ?
    C14 H14B . 0.9900 ?
    C15 O3 . 1.2083(9) ?
    C15 N1 . 1.3946(9) ?
    N1 O2 . 1.3849(7) ?
loop_
    _geom_angle_atom_site_label_1
    _geom_angle_atom_site_label_2
    _geom_angle_atom_site_label_3
    _geom_angle_site_symmetry_1
    _geom_angle_site_symmetry_3
    _geom_angle
    _geom_angle_publ_flag
    C2 C1 C6 . . 109.45(5) ?
    C2 C1 H1A . . 109.8 ?
    C6 C1 H1A . . 109.8 ?
    C2 C1 H1B . . 109.8 ?
    C6 C1 H1B . . 109.8 ?
    H1A C1 H1B . . 108.2 ?
    C1 C2 C9 . . 109.33(6) ?
    C1 C2 C3 . . 109.66(6) ?
    C9 C2 C3 . . 109.77(6) ?
    C1 C2 H2 . . 109.4 ?
    C9 C2 H2 . . 109.4 ?
    C3 C2 H2 . . 109.4 ?
    C2 C3 C4 . . 109.07(5) ?
    C2 C3 H3A . . 109.9 ?
    C4 C3 H3A . . 109.9 ?
    C2 C3 H3B . . 109.9 ?
    C4 C3 H3B . . 109.9 ?
    H3A C3 H3B . . 108.3 ?
    C11 C4 C3 . . 113.39(5) ?
    C11 C4 C10 . . 108.71(5) ?
    C3 C4 C10 . . 109.81(5) ?
    C11 C4 C5 . . 106.85(5) ?
    C3 C4 C5 . . 109.19(5) ?
    C10 C4 C5 . . 108.77(5) ?
    C6 C5 C4 . . 109.37(5) ?
    C6 C5 H5A . . 109.8 ?
    C4 C5 H5A . . 109.8 ?
    C6 C5 H5B . . 109.8 ?
    C4 C5 H5B . . 109.8 ?
    H5A C5 H5B . . 108.2 ?
    C7 C6 C5 . . 109.70(6) ?
    C7 C6 C1 . . 109.50(6) ?
    C5 C6 C1 . . 109.51(6) ?
    C7 C6 H6 . . 109.4 ?
    C5 C6 H6 . . 109.4 ?
    C1 C6 H6 . . 109.4 ?
    C8 C7 C6 . . 109.43(5) ?
    C8 C7 H7A . . 109.8 ?
    C6 C7 H7A . . 109.8 ?
    C8 C7 H7B . . 109.8 ?
    C6 C7 H7B . . 109.8 ?
    H7A C7 H7B . . 108.2 ?
    C7 C8 C9 . . 110.14(6) ?
    C7 C8 C10 . . 109.46(5) ?
    C9 C8 C10 . . 108.77(5) ?
    C7 C8 H8 . . 109.5 ?
    C9 C8 H8 . . 109.5 ?
    C10 C8 H8 . . 109.5 ?
    C8 C9 C2 . . 109.62(5) ?
    C8 C9 H9A . . 109.7 ?
    C2 C9 H9A . . 109.7 ?
    C8 C9 H9B . . 109.7 ?
    C2 C9 H9B . . 109.7 ?
    H9A C9 H9B . . 108.2 ?
    C8 C10 C4 . . 109.92(5) ?
    C8 C10 H10A . . 109.7 ?
    C4 C10 H10A . . 109.7 ?
    C8 C10 H10B . . 109.7 ?
    C4 C10 H10B . . 109.7 ?
    H10A C10 H10B . . 108.2 ?
    O1 C11 O2 . . 121.17(6) ?
    O1 C11 C4 . . 128.04(6) ?
    O2 C11 C4 . . 110.74(5) ?
    O4 C12 N1 . . 124.15(6) ?
    O4 C12 C13 . . 130.05(7) ?
    N1 C12 C13 . . 105.80(5) ?
    C12 C13 C14 . . 105.90(5) ?
    C12 C13 H13A . . 110.6 ?
    C14 C13 H13A . . 110.6 ?
    C12 C13 H13B . . 110.6 ?
    C14 C13 H13B . . 110.6 ?
    H13A C13 H13B . . 108.7 ?
    C15 C14 C13 . . 105.66(5) ?
    C15 C14 H14A . . 110.6 ?
    C13 C14 H14A . . 110.6 ?
    C15 C14 H14B . . 110.6 ?
    C13 C14 H14B . . 110.6 ?
    H14A C14 H14B . . 108.7 ?
    O3 C15 N1 . . 123.96(6) ?
    O3 C15 C14 . . 130.34(7) ?
    N1 C15 C14 . . 105.68(5) ?
    O2 N1 C12 . . 121.72(5) ?
    O2 N1 C15 . . 121.67(6) ?
    C12 N1 C15 . . 116.30(5) ?
    N1 O2 C11 . . 111.87(5) ?
loop_
    _geom_torsion_atom_site_label_1
    _geom_torsion_atom_site_label_2
    _geom_torsion_atom_site_label_3
    _geom_torsion_atom_site_label_4
    _geom_torsion_site_symmetry_1
    _geom_torsion_site_symmetry_2
    _geom_torsion_site_symmetry_3
    _geom_torsion_site_symmetry_4
    _geom_torsion
    _geom_torsion_publ_flag
    C6 C1 C2 C9 . . . . -60.05(7) ?
    C6 C1 C2 C3 . . . . 60.35(7) ?
    C1 C2 C3 C4 . . . . -60.62(7) ?
    C9 C2 C3 C4 . . . . 59.51(8) ?
    C2 C3 C4 C11 . . . . 179.35(6) ?
    C2 C3 C4 C10 . . . . -58.83(7) ?
    C2 C3 C4 C5 . . . . 60.35(7) ?
    C11 C4 C5 C6 . . . . 176.77(5) ?
    C3 C4 C5 C6 . . . . -60.23(7) ?
    C10 C4 C5 C6 . . . . 59.58(7) ?
    C4 C5 C6 C7 . . . . -60.28(7) ?
    C4 C5 C6 C1 . . . . 59.93(7) ?
    C2 C1 C6 C7 . . . . 60.38(7) ?
    C2 C1 C6 C5 . . . . -59.95(8) ?
    C5 C6 C7 C8 . . . . 60.42(7) ?
    C1 C6 C7 C8 . . . . -59.79(7) ?
    C6 C7 C8 C9 . . . . 59.43(7) ?
    C6 C7 C8 C10 . . . . -60.11(7) ?
    C7 C8 C9 C2 . . . . -59.33(7) ?
    C10 C8 C9 C2 . . . . 60.63(7) ?
    C1 C2 C9 C8 . . . . 59.41(7) ?
    C3 C2 C9 C8 . . . . -60.91(8) ?
    C7 C8 C10 C4 . . . . 60.29(7) ?
    C9 C8 C10 C4 . . . . -60.09(7) ?
    C11 C4 C10 C8 . . . . -175.76(5) ?
    C3 C4 C10 C8 . . . . 59.67(7) ?
    C5 C4 C10 C8 . . . . -59.76(6) ?
    C3 C4 C11 O1 . . . . 151.19(8) ?
    C10 C4 C11 O1 . . . . 28.75(9) ?
    C5 C4 C11 O1 . . . . -88.47(9) ?
    C3 C4 C11 O2 . . . . -31.38(8) ?
    C10 C4 C11 O2 . . . . -153.82(5) ?
    C5 C4 C11 O2 . . . . 88.96(6) ?
    O4 C12 C13 C14 . . . . -177.07(7) ?
    N1 C12 C13 C14 . . . . 2.61(7) ?
    C12 C13 C14 C15 . . . . -6.58(7) ?
    C13 C14 C15 O3 . . . . -173.15(7) ?
    C13 C14 C15 N1 . . . . 8.13(7) ?
    O4 C12 N1 O2 . . . . -3.72(10) ?
    C13 C12 N1 O2 . . . . 176.58(5) ?
    O4 C12 N1 C15 . . . . -177.39(7) ?
    C13 C12 N1 C15 . . . . 2.91(8) ?
    O3 C15 N1 O2 . . . . 0.32(10) ?
    C14 C15 N1 O2 . . . . 179.14(6) ?
    O3 C15 N1 C12 . . . . 173.99(7) ?
    C14 C15 N1 C12 . . . . -7.19(8) ?
    C12 N1 O2 C11 . . . . -89.36(7) ?
    C15 N1 O2 C11 . . . . 83.97(7) ?
    O1 C11 O2 N1 . . . . 1.97(9) ?
    C4 C11 O2 N1 . . . . -175.66(5) ?
