# Supplementary material for: 2,5-Dioxopyrrolidin-1-yl adamantane-1-carboxyl­ate
Source: Acta Crystallogr Sect E Struct Rep Online. 2009 Jul 4;65(Pt 8):o1740–1. doi: 10.1107/S1600536809024209 (PMC2977389; doi:10.1107/S1600536809024209)
Supplement: Supplementary file 2 [file e-65-o1740-Isup2.hkl]

# 
# h,k,l, Fc-squared, Fo-squared, sigma(Fo-squared) and status flag 
# 
data_I
_shelx_title ' rc08jc5s in P2(1)/n' 
_shelx_refln_list_code          4 
_shelx_F_calc_maximum      101.59 
_exptl_crystal_F_000       592.00 
_reflns_d_resolution_high  0.5884 
 
loop_ 
 _symmetry_equiv_pos_as_xyz 
 'x, y, z' 
 '-x+1/2, y+1/2, -z+1/2' 
 '-x, -y, -z' 
 'x-1/2, -y-1/2, z-1/2' 
 
_cell_length_a     6.6710 
_cell_length_b    29.4500 
_cell_length_c     7.0290 
_cell_angle_alpha  90.000 
_cell_angle_beta  104.447 
_cell_angle_gamma  90.000 
 
_shelx_F_squared_multiplier     1.000 
 
loop_ 
 _refln_index_h 
 _refln_index_k 
 _refln_index_l 
 _refln_F_squared_calc 
 _refln_F_squared_meas 
 _refln_F_squared_sigma 
 _refln_observed_status 
   2   0   0       84.88       78.72      3.02 o 
   4   0   0       48.75       65.31      1.56 o 
   6   0   0      244.10      230.27      5.21 o 
   8   0   0      140.12      134.45      4.31 o 
  10   0   0       11.76       15.02      2.02 o 
   1   1   0     1168.93      891.26     30.54 o 
   2   1   0      480.88      493.66     12.19 o 
   3   1   0       84.74       87.94      1.66 o 
   4   1   0      219.70      225.65      3.28 o 
   5   1   0        1.37        2.78      0.32 o 
   6   1   0      108.44      103.60      2.00 o 
   7   1   0        4.13        2.83      0.39 o 
   8   1   0       84.53       83.73      2.10 o 
   9   1   0       52.07       55.00      2.39 o 
  10   1   0        5.71        4.53      1.21 o 
   1   2   0      132.73      127.67      3.03 o 
   2   2   0     1432.67     1500.90     26.97 o 
   3   2   0      878.56      905.05     13.57 o 
   4   2   0       39.77       39.92      0.71 o 
   5   2   0      806.31      801.56     12.04 o 
   6   2   0       10.72        9.57      0.83 o 
   7   2   0      274.25      257.37      4.11 o 
   8   2   0      110.81      110.11      2.59 o 
   9   2   0       42.79       41.28      2.07 o 
  10   2   0        5.98        6.94      1.13 o 
   1   3   0     8667.70     6133.54    661.29 o 
   2   3   0      690.53      705.12      9.22 o 
   3   3   0        0.43        0.39      0.14 o 
   4   3   0       24.83       24.66      0.47 o 
   5   3   0       79.97       73.02      1.30 o 
   6   3   0     1078.87     1030.61     15.52 o 
   7   3   0       29.97       25.98      0.73 o 
   8   3   0       58.22       58.30      1.64 o 
   9   3   0       42.14       39.64      2.00 o 
  10   3   0        1.61        1.06      0.93 o 
   0   4   0     1742.21     1090.22     53.48 o 
   1   4   0     1439.90     1405.51     28.10 o 
   2   4   0      822.42      875.22     11.37 o 
   3   4   0     2358.59     2459.97     32.00 o 
   4   4   0        5.00        5.83      0.21 o 
   5   4   0     1262.13     1315.51     19.68 o 
   6   4   0       41.13       29.78      0.74 o 
   7   4   0      152.55      141.24      2.41 o 
   8   4   0        1.83        2.36      0.51 o 
   9   4   0        0.88        0.84      1.56 o 
  10   4   0        1.04        1.71      1.00 o 
   1   5   0     6198.45     5651.99    150.52 o 
   2   5   0     1093.32     1124.20     14.95 o 
   3   5   0       29.58       29.43      1.05 o 
   4   5   0        5.81        7.71      0.47 o 
   5   5   0      785.72      752.20     10.63 o 
   6   5   0      134.27      131.97      2.21 o 
   7   5   0      135.24      126.10      2.20 o 
   8   5   0       37.43       34.70      1.18 o 
   9   5   0        0.87        1.06      0.86 o 
  10   5   0        6.54        7.55      1.17 o 
   0   6   0     3243.48     1178.16     38.88 o 
   1   6   0     3141.69     3129.16     41.47 o 
   2   6   0      405.54      418.51      4.66 o 
   3   6   0      599.08      614.09      8.01 o 
   4   6   0      897.63      956.84     14.03 o 
   5   6   0      175.50      181.41      2.72 o 
   6   6   0       16.66       17.51      0.62 o 
   7   6   0        6.89        7.34      0.43 o 
   8   6   0       31.82       31.59      1.14 o 
   9   6   0       38.49       37.54      1.95 o 
  10   6   0       15.15       17.21      1.46 o 
   1   7   0     1322.46     1372.69     12.81 o 
   2   7   0      343.84      401.93      4.13 o 
   3   7   0      798.88      867.41     11.29 o 
   4   7   0      796.02      814.76     12.40 o 
   5   7   0       53.49       51.58      0.90 o 
   6   7   0      582.74      546.80      8.37 o 
   7   7   0        3.78        5.02      0.40 o 
   8   7   0        0.97        1.20      0.48 o 
   9   7   0       20.46       24.13      1.60 o 
  10   7   0        0.01        0.26      0.96 o 
   0   8   0     2583.10     2803.55     49.51 o 
   2   8   0       40.10       41.88      0.46 o 
   3   8   0        0.21        0.69      0.14 o 
   4   8   0       13.87       16.23      0.37 o 
   5   8   0       21.10       24.53      0.65 o 
   6   8   0       32.82       34.64      0.92 o 
   7   8   0       29.43       29.93      0.80 o 
   8   8   0      105.38      109.23      2.00 o 
   9   8   0       88.22       84.21      3.09 o 
  10   8   0        1.46        1.67      0.99 o 
   1   9   0     3669.44     3780.91     36.88 o 
   2   9   0      853.45      895.56      7.83 o 
   3   9   0       11.94       13.86      0.34 o 
   4   9   0       67.27       59.50      0.93 o 
   5   9   0      163.12      152.35      2.31 o 
   6   9   0       88.18       81.35      1.49 o 
   7   9   0       97.69       99.50      1.81 o 
   8   9   0       39.13       38.38      0.97 o 
   9   9   0        0.32       -0.54      0.85 o 
  10   9   0       79.42       79.53      4.64 o 
   1  10   0     1286.29     1422.41     12.19 o 
   2  10   0       93.22       90.25      0.89 o 
   3  10   0       17.54        8.94      0.20 o 
   4  10   0     1574.47     1625.59     21.10 o 
   5  10   0      233.39      243.89      3.33 o 
   6  10   0       59.07       56.31      1.13 o 
   7  10   0       74.09       65.70      1.33 o 
   8  10   0        1.55        1.53      0.38 o 
   9  10   0        3.84        2.21      0.96 o 
  10  10   0       72.34       77.01      4.54 o 
   1  11   0      540.96      586.72      5.03 o 
   2  11   0      276.97      313.75      3.56 o 
   3  11   0      663.81      706.23      7.74 o 
   4  11   0      118.66      117.62      1.81 o 
   5  11   0        5.92       13.03      0.41 o 
   6  11   0      170.11      164.62      2.71 o 
   7  11   0      338.25      350.27      5.52 o 
   8  11   0       28.99       27.94      1.02 o 
   9  11   0        2.06        1.31      1.41 o 
  10  11   0       32.65       34.17      3.02 o 
   1  12   0      101.54      136.93      1.18 o 
   2  12   0        0.49        0.95      0.08 o 
   3  12   0        8.14       10.91      0.16 o 
   4  12   0      400.04      422.16      5.58 o 
   5  12   0     1409.43     1368.07     19.19 o 
   6  12   0       53.70       55.61      1.91 o 
   7  12   0      380.01      374.42      6.51 o 
   8  12   0        7.70       11.02      0.76 o 
   9  12   0        1.37        2.32      1.51 o 
  10  12   0        5.87        7.26      1.81 o 
   1  13   0      128.45      161.32      1.34 o 
   2  13   0        1.14        4.05      0.19 o 
   3  13   0       50.54       54.05      0.54 o 
   4  13   0       61.30       58.35      0.79 o 
   5  13   0      330.43      322.41      4.70 o 
   6  13   0        8.82        9.44      0.48 o 
   7  13   0      784.54      774.72     13.07 o 
   8  13   0      179.30      180.46      4.17 o 
   9  13   0       16.79       19.45      2.32 o 
  10  13   0       29.94       29.94      2.92 o 
   0  14   0      894.68     1055.10     11.99 o 
   1  14   0      482.21      580.36      4.62 o 
   2  14   0     1031.79     1154.97     10.72 o 
   3  14   0       44.99       39.43      0.47 o 
   4  14   0       66.99       72.55      0.84 o 
   5  14   0      435.07      414.10      4.76 o 
   6  14   0      180.00      168.35      2.42 o 
   7  14   0       23.90       26.07      1.01 o 
   8  14   0       86.38       96.08      2.49 o 
   9  14   0       14.16       14.11      2.02 o 
  10  14   0        0.06        0.71      1.51 o 
   1  15   0     1601.77     1665.60     13.00 o 
   2  15   0        3.01        1.47      0.11 o 
   3  15   0      163.51      173.31      1.58 o 
   4  15   0       62.55       66.06      0.79 o 
   5  15   0      265.35      238.30      3.11 o 
   6  15   0        7.62        7.75      0.31 o 
   7  15   0       12.59       13.26      0.83 o 
   8  15   0      188.21      191.73      4.42 o 
   9  15   0        0.92        1.21      1.51 o 
  10  15   0        1.09        3.02      1.61 o 
   0  16   0      260.36      251.93      3.00 o 
   1  16   0      845.04     1001.16      7.79 o 
   2  16   0      126.78      136.74      1.29 o 
   3  16   0      153.95      140.06      1.20 o 
   4  16   0      254.58      259.06      2.54 o 
   5  16   0      128.31      128.47      1.77 o 
   6  16   0       91.15      102.86      1.70 o 
   7  16   0        9.80        9.49      0.83 o 
   8  16   0       50.95       49.91      1.61 o 
   9  16   0       11.78       13.00      2.02 o 
  10  16   0        8.25        7.86      2.02 o 
   1  17   0      325.43      387.67      3.25 o 
   2  17   0      826.82      878.03      7.93 o 
   3  17   0       13.58        8.84      0.16 o 
   4  17   0        1.05        1.06      0.14 o 
   5  17   0        0.48        0.22      0.17 o 
   6  17   0      103.25      104.70      1.85 o 
   7  17   0       48.35       48.33      1.50 o 
   8  17   0       13.41       13.40      0.89 o 
   9  17   0        0.96        0.71      1.51 o 
  10  17   0       38.70       37.80      2.17 o 
   0  18   0       32.09       43.01      0.58 o 
   1  18   0      603.82      668.40      5.41 o 
   2  18   0       59.98       78.12      0.76 o 
   3  18   0        2.54        2.62      0.11 o 
   4  18   0      220.13      211.37      2.21 o 
   5  18   0       55.37       55.09      0.96 o 
   6  18   0       10.03        9.36      0.56 o 
   7  18   0       45.15       49.53      1.55 o 
   8  18   0       25.33       28.37      1.48 o 
   9  18   0        3.79        4.13      0.91 o 
  10  18   0        2.68        3.93      1.41 o 
   1  19   0       49.33       42.99      0.42 o 
   2  19   0      292.86      315.18      2.84 o 
   3  19   0      140.60      147.19      1.49 o 
   4  19   0      176.06      181.18      1.92 o 
   5  19   0       21.32       21.65      0.62 o 
   6  19   0        3.86        4.29      0.37 o 
   7  19   0      340.78      331.28      7.42 o 
   8  19   0       24.73       25.28      1.06 o 
   9  19   0       52.12       49.81      2.30 o 
  10  19   0       10.31       12.98      1.27 o 
   0  20   0      258.92      283.05      2.97 o 
   1  20   0      270.07      265.40      2.19 o 
   2  20   0        0.46        0.63      0.18 o 
   3  20   0      330.99      320.90      2.90 o 
   4  20   0     2677.75     2617.22     26.94 o 
   5  20   0        0.00       -0.07      0.27 o 
   6  20   0        0.93        0.62      0.30 o 
   7  20   0       34.05       41.46      1.22 o 
   8  20   0       59.55       56.33      1.52 o 
   9  20   0       27.17       27.12      1.66 o 
  10  20   0        6.05       10.02      1.19 o 
   1  21   0       76.60       94.75      0.83 o 
   2  21   0       62.48       63.30      0.65 o 
   3  21   0       13.37       17.53      0.28 o 
   4  21   0      301.78      296.32      3.68 o 
   5  21   0        0.03        0.29      0.28 o 
   6  21   0        1.75        2.32      0.39 o 
   7  21   0      114.87      119.71      3.03 o 
   8  21   0       29.29       31.18      1.10 o 
   9  21   0       20.29       20.43      2.37 o 
   0  22   0      353.09      378.04      4.25 o 
   1  22   0        2.64        2.96      0.14 o 
   2  22   0      201.29      222.62      2.14 o 
   3  22   0      421.49      407.26      3.72 o 
   4  22   0      534.17      542.76      5.62 o 
   5  22   0        5.26        6.44      0.40 o 
   6  22   0       11.29        9.53      0.53 o 
   7  22   0        6.65        7.63      0.59 o 
   8  22   0        5.86        6.71      0.64 o 
   9  22   0        2.78        4.65      0.99 o 
   1  23   0       80.96       90.50      0.81 o 
   2  23   0        7.20        6.77      0.34 o 
   3  23   0      202.38      183.04      1.90 o 
   4  23   0      139.25      132.98      1.68 o 
   5  23   0      125.08      123.54      2.14 o 
   6  23   0       14.20       15.25      0.66 o 
   7  23   0        0.20        0.88      0.44 o 
   8  23   0        1.13        2.56      0.56 o 
   9  23   0        1.07        2.43      0.93 o 
   0  24   0      764.37      683.86      7.94 o 
   1  24   0      394.57      373.08      3.17 o 
   2  24   0       34.10       34.69      0.45 o 
   3  24   0      240.86      238.57      2.61 o 
   4  24   0       89.58       84.19      1.17 o 
   5  24   0      174.08      160.26      2.70 o 
   6  24   0        3.63        3.56      0.44 o 
   7  24   0       67.93       70.22      1.57 o 
   8  24   0       51.82       56.48      1.58 o 
   9  24   0       52.51       49.05      2.42 o 
   1  25   0       47.77       49.26      0.53 o 
   2  25   0       41.94       39.52      0.49 o 
   3  25   0      166.16      164.19      1.85 o 
   4  25   0        5.28        3.83      0.20 o 
   5  25   0       52.48       50.74      1.09 o 
   6  25   0       16.83       17.22      0.81 o 
   7  25   0        8.56        8.82      0.62 o 
   8  25   0        2.58        3.57      0.84 o 
   9  25   0       59.15       61.56      1.99 o 
   0  26   0      183.47      151.72      2.01 o 
   1  26   0        5.78        5.72      0.17 o 
   2  26   0       28.82       30.74      0.43 o 
   3  26   0      277.85      269.42      2.95 o 
   4  26   0      114.10      100.92      1.60 o 
   5  26   0       15.03       14.95      0.58 o 
   6  26   0       32.10       34.99      1.01 o 
   7  26   0        5.57        6.69      0.76 o 
   8  26   0        0.43        1.13      0.90 o 
   9  26   0        5.33        6.14      0.83 o 
   1  27   0      478.33      477.54      4.47 o 
   2  27   0        9.96       12.93      0.29 o 
   3  27   0       37.31       40.91      0.65 o 
   4  27   0        9.77        9.05      0.31 o 
   5  27   0        3.62        3.12      0.41 o 
   6  27   0       44.75       48.02      1.21 o 
   7  27   0       82.83       78.94      1.94 o 
   8  27   0      198.60      200.83      5.73 o 
   9  27   0        4.65        4.97      0.86 o 
   0  28   0       20.53       25.71      0.65 o 
   1  28   0       34.95       29.64      0.46 o 
   2  28   0        0.43        0.54      0.19 o 
   3  28   0      194.23      187.40      2.49 o 
   4  28   0       17.71       17.76      0.62 o 
   5  28   0       77.40       74.60      1.76 o 
   6  28   0       17.58       17.73      0.87 o 
   7  28   0        0.72        1.50      0.54 o 
   8  28   0        2.76        3.49      0.72 o 
   9  28   0        0.85        0.76      0.73 o 
   1  29   0       58.79       56.62      0.73 o 
   2  29   0       68.33       75.12      1.04 o 
   3  29   0        0.05        0.85      0.22 o 
   4  29   0        5.37        6.39      0.34 o 
   5  29   0       12.44       12.40      0.70 o 
   6  29   0        0.46        1.01      0.52 o 
   7  29   0        2.05        1.00      0.56 o 
   8  29   0        7.31        6.72      1.20 o 
   0  30   0     1781.68     1611.42     29.95 o 
   1  30   0       60.94       58.54      0.76 o 
   2  30   0        0.94        1.79      0.21 o 
   3  30   0       25.95       28.94      0.61 o 
   4  30   0       21.19       18.17      0.54 o 
   5  30   0       33.25       30.20      1.03 o 
   6  30   0        7.66        7.02      0.66 o 
   7  30   0        3.44        3.58      0.84 o 
   8  30   0       35.12       33.78      1.41 o 
   1  31   0       28.47       29.95      0.47 o 
   2  31   0        3.69        5.78      0.32 o 
   3  31   0      353.68      362.39      4.66 o 
   4  31   0       32.15       35.62      0.83 o 
   5  31   0        0.01        0.61      0.46 o 
   6  31   0        0.95        1.08      0.54 o 
   7  31   0       24.03       22.76      1.13 o 
   8  31   0       14.72       15.52      1.04 o 
   0  32   0       50.09       54.81      1.37 o 
   1  32   0       33.05       36.85      0.73 o 
   2  32   0        6.71        7.55      0.34 o 
   3  32   0        3.06        5.52      0.45 o 
   4  32   0      162.18      152.59      2.47 o 
   5  32   0        0.11        0.18      0.48 o 
   6  32   0       12.09       14.77      0.84 o 
   7  32   0       27.60       26.04      1.20 o 
   8  32   0        0.75        0.75      0.67 o 
   1  33   0       92.21       86.48      1.38 o 
   2  33   0        4.08        4.66      0.31 o 
   3  33   0       25.00       29.02      0.64 o 
   4  33   0        0.03        0.88      0.30 o 
   5  33   0       83.56       76.27      2.06 o 
   6  33   0       94.12       91.52      2.71 o 
   7  33   0        0.07       -0.22      0.63 o 
   8  33   0       11.52       11.76      0.95 o 
   0  34   0        0.34        1.21      0.38 o 
   1  34   0       81.48       81.68      1.33 o 
   2  34   0        0.24       -0.27      0.27 o 
   3  34   0      214.98      210.15      2.85 o 
   4  34   0       26.28       25.50      0.66 o 
   5  34   0       86.70       88.80      2.91 o 
   6  34   0        1.94        2.94      0.63 o 
   7  34   0       45.26       46.93      1.67 o 
   8  34   0        0.08       -0.81      0.81 o 
   1  35   0        1.32        3.66      0.33 o 
   2  35   0        0.05        0.35      0.27 o 
   3  35   0       44.86       45.96      0.87 o 
   4  35   0       58.63       61.39      1.77 o 
   5  35   0        0.73        1.55      0.59 o 
   6  35   0        3.58        3.19      0.69 o 
   7  35   0        5.13        5.02      0.81 o 
   0  36   0       45.52       49.97      1.36 o 
   1  36   0       75.38       71.00      1.23 o 
   2  36   0       82.58       81.93      1.26 o 
   3  36   0      112.21      114.88      1.70 o 
   4  36   0        0.37        0.32      0.30 o 
   5  36   0        1.46        2.33      0.61 o 
   6  36   0        0.36        0.90      0.79 o 
   7  36   0        4.12        3.31      0.79 o 
   1  37   0       31.49       30.70      0.74 o 
   2  37   0       45.74       45.13      0.85 o 
   3  37   0        0.31        1.50      0.35 o 
   4  37   0        3.13        3.28      0.36 o 
   5  37   0       43.60       44.85      1.42 o 
   6  37   0      112.62      106.07      2.88 o 
   7  37   0        7.78        5.78      0.87 o 
   0  38   0       92.91       88.58      2.10 o 
   1  38   0      185.03      170.78      2.54 o 
   2  38   0        9.26        7.22      0.39 o 
   3  38   0       78.34       76.22      1.19 o 
   4  38   0        3.85        5.13      0.39 o 
   5  38   0        0.11        0.38      0.57 o 
   6  38   0       19.18       21.20      1.21 o 
   7  38   0        1.77        2.02      0.76 o 
   1  39   0       51.42       49.38      0.99 o 
   2  39   0        9.13        9.99      0.45 o 
   3  39   0       11.96       11.57      0.47 o 
   4  39   0       58.12       54.87      1.14 o 
   5  39   0       42.51       41.78      1.57 o 
   6  39   0        0.90        0.37      0.71 o 
   0  40   0      404.10      389.91      7.64 o 
   1  40   0        3.71        5.88      0.44 o 
   2  40   0        4.74        6.46      0.44 o 
   3  40   0        2.04        1.52      0.41 o 
   4  40   0        0.16        0.17      0.35 o 
   5  40   0       14.61       12.86      1.00 o 
   6  40   0        6.32        6.01      0.85 o 
   1  41   0        1.51        3.29      0.41 o 
   2  41   0       91.41       89.29      1.53 o 
   3  41   0       21.44       17.55      0.68 o 
   4  41   0        0.97        0.55      0.36 o 
   5  41   0        3.86        3.61      0.80 o 
   6  41   0        2.89        2.89      0.92 o 
   0  42   0      392.63      363.64     10.61 o 
   1  42   0      125.08      120.48      1.95 o 
   2  42   0        5.98        6.63      0.45 o 
   3  42   0        0.64        0.96      0.40 o 
   4  42   0       28.50       26.41      0.76 o 
   5  42   0        0.08        0.62      0.73 o 
   1  43   0        6.01        8.36      0.51 o 
   2  43   0        1.48        0.63      0.39 o 
   3  43   0       19.22       20.90      0.74 o 
   4  43   0       10.80        9.80      0.55 o 
   5  43   0       23.82       21.28      1.90 o 
   0  44   0       26.33       23.91      1.07 o 
   1  44   0       32.22       29.00      0.83 o 
   2  44   0        2.03        0.91      0.41 o 
   3  44   0       16.62       16.81      0.69 o 
   4  44   0        4.50        3.89      0.42 o 
   5  44   0       45.71       48.81      1.83 o 
   1  45   0       42.65       45.89      1.05 o 
   2  45   0        0.00        0.35      0.40 o 
   3  45   0        9.83       10.36      0.55 o 
   4  45   0        2.62        2.63      0.44 o 
   0  46   0        1.97        1.27      0.60 o 
   1  46   0       53.91       51.53      1.13 o 
   2  46   0      102.76       95.37      1.68 o 
   3  46   0        0.15        0.44      0.56 o 
   4  46   0       22.60       22.09      1.49 o 
   1  47   0        7.93        7.95      0.56 o 
   2  47   0       17.65       20.02      0.74 o 
   3  47   0       21.35       20.99      1.01 o 
   0  48   0       22.30       18.36      1.02 o 
   1  48   0       17.38       16.57      0.69 o 
   2  48   0       22.69       20.61      0.80 o 
   3  48   0        6.22        5.70      0.93 o 
   1  49   0        0.14        0.47      0.45 o 
   2  49   0        2.89        2.69      0.52 o 
   0  50   0       25.91       24.49      2.42 o 
 -11   0   1       26.65       31.75      2.92 o 
  -9   0   1       30.59       30.44      1.57 o 
  -7   0   1       21.66       22.42      1.02 o 
  -3   0   1      694.52      755.28     26.51 o 
   1   0   1     3748.15     3642.15     53.21 o 
   3   0   1        1.12        0.24      0.17 o 
   5   0   1      214.42      200.45      4.55 o 
   7   0   1       56.18       53.07      1.66 o 
   9   0   1       19.32       20.46      2.12 o 
 -11   1   1       56.25       57.05      2.67 o 
 -10   1   1        2.22        2.61      0.96 o 
  -9   1   1       25.34       22.18      0.96 o 
  -8   1   1        2.55        2.25      0.45 o 
  -7   1   1       10.27        8.54      0.73 o 
  -6   1   1      149.34      135.29      2.65 o 
  -5   1   1        3.86        6.78      0.36 o 
  -4   1   1      148.63      181.94      3.65 o 
  -3   1   1       52.86       70.14      2.07 o 
  -1   1   1     3908.01     3308.28    121.60 o 
   0   1   1     2796.31     2234.93     80.08 o 
   1   1   1     2182.87     2221.17     22.16 o 
   2   1   1      518.35      544.71      5.12 o 
   3   1   1        0.71        0.50      0.12 o 
   4   1   1       10.72       11.05      0.38 o 
   5   1   1       43.32       33.08      0.77 o 
   6   1   1      627.69      597.34      9.14 o 
   7   1   1        1.31        0.81      0.35 o 
   8   1   1       17.75       19.01      0.89 o 
   9   1   1       34.53       32.36      1.78 o 
  10   1   1       23.49       23.13      1.71 o 
 -11   2   1       12.64       10.97      1.46 o 
 -10   2   1       13.14       14.16      1.39 o 
  -9   2   1       28.31       24.90      0.98 o 
  -8   2   1       50.89       50.78      1.41 o 
  -7   2   1       92.21       88.68      2.03 o 
  -6   2   1      422.66      402.97      7.23 o 
  -5   2   1        0.02        0.35      0.22 o 
  -4   2   1      203.17      209.46      3.76 o 
  -3   2   1      871.36      933.12     23.02 o 
  -2   2   1     4028.29     3892.20     77.13 o 
  -1   2   1       21.73       37.66      0.94 o 
   0   2   1     3985.88     3246.52     75.50 o 
   1   2   1      401.20      416.17      3.49 o 
   2   2   1     1729.04     1894.06     18.00 o 
   3   2   1      162.19      176.65      2.33 o 
   4   2   1      349.73      364.50      5.57 o 
   5   2   1       10.18       11.17      0.47 o 
   6   2   1     1803.44     1727.92     25.82 o 
   7   2   1       59.35       52.35      1.17 o 
   8   2   1       16.36       20.28      0.93 o 
   9   2   1       71.74       72.36      2.81 o 
  10   2   1        0.21        0.30      0.93 o 
 -11   3   1        0.90        1.06      1.16 o 
 -10   3   1        0.01        0.30      0.86 o 
  -9   3   1        0.00       -0.38      0.41 o 
  -8   3   1        0.39        0.64      0.37 o 
  -7   3   1       80.35       69.49      1.66 o 
  -6   3   1      164.85      157.38      2.74 o 
  -5   3   1       99.30       99.81      1.95 o 
  -4   3   1      135.12      157.87      3.23 o 
  -3   3   1      442.96      455.24     11.40 o 
  -2   3   1     2397.55     2321.26     46.17 o 
  -1   3   1      218.69      225.48      4.01 o 
   0   3   1     1151.11     1092.89     17.72 o 
   1   3   1      403.19      427.74      3.65 o 
   2   3   1      127.24      143.78      1.25 o 
   3   3   1      368.90      363.05      4.40 o 
   4   3   1       26.20       21.67      0.54 o 
   5   3   1      708.52      700.68     10.61 o 
   6   3   1      110.80      100.99      1.83 o 
   7   3   1       38.05       40.81      1.00 o 
   8   3   1       64.42       60.51      1.62 o 
   9   3   1       87.12       86.42      3.17 o 
  10   3   1        1.71        2.27      1.00 o 
 -11   4   1        5.37        6.11      1.32 o 
 -10   4   1        1.36        2.17      0.96 o 
  -9   4   1        0.84        1.05      0.48 o 
  -8   4   1        2.66        2.74      0.43 o 
  -7   4   1        0.29        0.28      0.31 o 
  -6   4   1       17.38       14.10      0.37 o 
  -5   4   1       75.81       73.63      1.51 o 
  -4   4   1       63.17       83.32      1.61 o 
  -3   4   1       80.90       73.59      1.39 o 
  -2   4   1       83.64       74.52      1.61 o 
  -1   4   1     1758.84     1762.82     31.14 o 
   1   4   1     1691.23     1712.73     14.77 o 
   2   4   1       94.74      103.82      0.91 o 
   3   4   1      348.43      376.31      4.43 o 
   4   4   1       25.27       16.09      0.44 o 
   5   4   1      237.71      209.62      3.36 o 
   6   4   1        1.69        2.33      0.53 o 
   7   4   1        4.87        4.10      0.43 o 
   8   4   1       29.17       29.26      1.09 o 
   9   4   1       11.73       16.00      1.39 o 
  10   4   1        0.05        0.37      1.01 o 
 -11   5   1       14.77       13.50      1.49 o 
 -10   5   1        1.41        0.10      1.16 o 
  -9   5   1        0.35        0.33      0.44 o 
  -8   5   1       17.20       18.36      0.78 o 
  -7   5   1        0.06       -0.23      0.23 o 
  -6   5   1      236.82      234.37      3.46 o 
  -5   5   1      531.22      553.15      9.74 o 
  -4   5   1       75.89       65.90      1.75 o 
  -3   5   1      499.89      508.74      7.87 o 
  -2   5   1       15.75       11.98      0.41 o 
  -1   5   1      880.68      952.42     11.16 o 
   0   5   1     2521.03     2450.92     23.70 o 
   1   5   1     6661.61     6342.43     87.48 o 
   2   5   1     1652.94     1778.11     15.66 o 
   3   5   1       27.66       50.97      0.65 o 
   4   5   1      112.20      110.10      1.66 o 
   5   5   1      389.45      375.18      5.81 o 
   6   5   1       38.05       32.46      0.86 o 
   7   5   1       14.34       11.98      0.56 o 
   8   5   1        1.51        1.34      0.49 o 
   9   5   1        0.11       -0.33      0.82 o 
  10   5   1       67.53       71.39      2.89 o 
 -11   6   1        0.00        1.71      1.61 o 
 -10   6   1        0.00       -0.24      1.51 o 
  -9   6   1       20.34       21.20      0.94 o 
  -8   6   1      100.53       95.57      2.26 o 
  -7   6   1        6.77        5.35      0.35 o 
  -6   6   1      582.59      601.45      8.56 o 
  -5   6   1      524.04      542.36      8.82 o 
  -4   6   1       41.55       31.25      0.71 o 
  -3   6   1      205.30      225.42      3.25 o 
  -2   6   1      348.18      363.16      4.95 o 
  -1   6   1       87.82      114.79      1.37 o 
   0   6   1     1628.40     1613.68     13.04 o 
   1   6   1     1619.19     1667.39     14.06 o 
   2   6   1       39.83       21.66      0.37 o 
   3   6   1      903.57     1088.39     10.08 o 
   4   6   1       50.88       45.85      0.68 o 
   5   6   1        4.44        6.10      0.35 o 
   6   6   1       11.41       10.41      0.49 o 
   7   6   1       43.76       38.68      0.98 o 
   8   6   1       18.76       19.85      0.94 o 
   9   6   1        2.52        2.48      0.96 o 
  10   6   1        9.88        9.81      1.32 o 
 -11   7   1       15.01       16.93      2.32 o 
 -10   7   1        0.71        1.10      1.06 o 
  -9   7   1        4.35        3.62      0.56 o 
  -8   7   1       32.31       31.23      1.05 o 
  -7   7   1       10.47       13.04      0.42 o 
  -6   7   1      212.87      199.34      2.98 o 
  -5   7   1       52.41       67.07      1.17 o 
  -4   7   1       65.64       61.44      1.04 o 
  -3   7   1        0.07        0.68      0.17 o 
  -2   7   1      778.10      837.17     11.37 o 
  -1   7   1      244.50      258.25      2.36 o 
   0   7   1       50.42       50.83      0.47 o 
   1   7   1      812.52      838.76      7.07 o 
   2   7   1     2698.88     2775.63     25.20 o 
   3   7   1       19.73       24.39      0.33 o 
   4   7   1       18.48       12.18      0.51 o 
   5   7   1       94.04       99.13      1.73 o 
   6   7   1      163.83      160.75      2.70 o 
   7   7   1        5.71        3.98      0.43 o 
   8   7   1        1.04       -0.20      0.64 o 
   9   7   1       42.20       42.14      3.28 o 
  10   7   1       11.55       14.21      2.12 o 
 -11   8   1        0.09       -0.81      1.41 o 
 -10   8   1       43.61       41.63      2.15 o 
  -9   8   1       35.79       32.87      1.19 o 
  -8   8   1        3.14        3.41      0.46 o 
  -7   8   1      118.68      112.69      1.82 o 
  -6   8   1       52.62       54.22      0.94 o 
  -5   8   1      739.35      730.37     10.33 o 
  -4   8   1     1268.76     1308.76     16.94 o 
  -3   8   1       12.71       11.78      0.26 o 
  -2   8   1      283.13      286.68      3.73 o 
  -1   8   1     2183.57     2309.78     21.98 o 
   0   8   1     2695.18     2753.20     22.81 o 
   1   8   1     1124.66     1220.54     10.30 o 
   2   8   1     5956.49     6047.55     70.97 o 
   3   8   1      475.73      503.92      4.71 o 
   4   8   1       29.01       39.10      0.59 o 
   5   8   1        0.89        2.01      0.19 o 
   6   8   1      210.67      189.55      2.67 o 
   7   8   1       53.72       48.17      1.13 o 
   8   8   1        0.01       -0.47      0.47 o 
   9   8   1       46.56       49.44      2.27 o 
  10   8   1       56.96       65.22      4.03 o 
 -10   9   1        4.62        5.64      1.81 o 
  -9   9   1       19.71       19.74      0.91 o 
  -8   9   1       36.33       38.84      1.19 o 
  -7   9   1      175.87      167.13      2.56 o 
  -6   9   1       57.41       47.92      0.87 o 
  -5   9   1     1351.32     1290.60     18.14 o 
  -4   9   1       21.06       22.50      0.50 o 
  -3   9   1        4.40        7.60      0.21 o 
  -2   9   1       12.49       14.53      0.24 o 
  -1   9   1     1164.40     1261.15     11.75 o 
   0   9   1     3561.48     3762.54     36.76 o 
   1   9   1      510.27      508.28      4.23 o 
   2   9   1      288.99      339.77      3.75 o 
   3   9   1       29.97       28.92      0.34 o 
   4   9   1      145.39      167.04      1.78 o 
   5   9   1      139.61      130.84      1.59 o 
   6   9   1        0.54        0.77      0.23 o 
   7   9   1      379.17      375.05      6.93 o 
   8   9   1        9.81       11.83      0.75 o 
   9   9   1      115.96      114.98      3.88 o 
  10   9   1      104.88      107.35      5.54 o 
 -10  10   1       11.16       10.48      2.02 o 
  -9  10   1       12.91       11.72      0.87 o 
  -8  10   1        2.02        2.34      0.45 o 
  -7  10   1       28.19       29.17      0.81 o 
  -6  10   1        3.45        3.92      0.24 o 
  -5  10   1      778.74      788.86     11.18 o 
  -4  10   1        4.95        7.33      0.42 o 
  -3  10   1      620.57      663.69      8.60 o 
  -2  10   1      207.20      210.29      2.43 o 
  -1  10   1      557.69      602.76      5.60 o 
   0  10   1       13.82       23.56      0.26 o 
   1  10   1     1628.69     1684.46     13.94 o 
   2  10   1      450.97      527.76      4.98 o 
   3  10   1        5.17        5.06      0.14 o 
   4  10   1       21.68       24.59      0.36 o 
   5  10   1        8.53        7.49      0.24 o 
   6  10   1      230.11      219.16      3.07 o 
   7  10   1      370.04      355.93      6.60 o 
   8  10   1       69.52       68.25      1.75 o 
   9  10   1       48.10       46.97      3.33 o 
  10  10   1        1.47        2.02      1.61 o 
 -10  11   1       37.27       39.92      3.23 o 
  -9  11   1       21.54       17.03      2.12 o 
  -8  11   1       10.03       10.06      0.71 o 
  -7  11   1        0.46        0.72      0.26 o 
  -6  11   1      207.70      199.07      2.98 o 
  -5  11   1       46.98       51.61      0.96 o 
  -4  11   1     2533.49     2623.30     33.86 o 
  -3  11   1        2.97        3.60      0.15 o 
  -2  11   1      186.20      224.52      2.10 o 
  -1  11   1     2409.32     2599.08     24.22 o 
   0  11   1     1195.87     1283.53     10.18 o 
   1  11   1      150.87      147.80      1.26 o 
   2  11   1      713.20      766.28      8.45 o 
   3  11   1      207.60      226.05      2.07 o 
   4  11   1      181.08      208.53      2.20 o 
   5  11   1      104.38      110.59      1.38 o 
   6  11   1      209.11      190.67      3.17 o 
   7  11   1        0.13        1.11      1.02 o 
   8  11   1       49.62       48.72      1.49 o 
   9  11   1       12.01       14.41      2.12 o 
  10  11   1        5.51        4.84      1.81 o 
 -10  12   1       27.00       30.24      2.82 o 
  -9  12   1       10.87       10.48      1.81 o 
  -8  12   1       12.83       12.33      0.87 o 
  -7  12   1        3.15        2.09      0.29 o 
  -6  12   1      284.30      276.90      4.44 o 
  -5  12   1       25.32       26.45      0.56 o 
  -4  12   1      862.23      876.57     11.35 o 
  -3  12   1      296.79      323.27      3.60 o 
  -2  12   1      239.81      235.61      2.23 o 
  -1  12   1     1901.64     2169.04     19.11 o 
   0  12   1      219.23      279.90      2.24 o 
   1  12   1      484.98      484.57      3.73 o 
   2  12   1     2053.90     2244.55     22.99 o 
   3  12   1       15.14       12.31      0.28 o 
   4  12   1       35.86       31.51      0.47 o 
   5  12   1        1.29        3.50      0.21 o 
   6  12   1     1009.19     1021.96     15.45 o 
   7  12   1       30.18       30.33      1.22 o 
   8  12   1       85.56       86.80      2.51 o 
   9  12   1       16.29       14.01      2.12 o 
  10  12   1       60.92       60.18      4.03 o 
 -10  13   1       82.74       86.38      4.94 o 
  -9  13   1        8.46       10.08      1.92 o 
  -8  13   1       31.17       27.33      1.15 o 
  -7  13   1        0.07        0.09      0.26 o 
  -6  13   1        8.40        8.48      0.38 o 
  -5  13   1       82.43       84.29      1.35 o 
  -4  13   1       34.02       45.31      0.84 o 
  -3  13   1        0.28        1.51      0.17 o 
  -2  13   1      486.89      516.01      4.43 o 
  -1  13   1      245.18      283.85      2.40 o 
   0  13   1       26.91       28.93      0.28 o 
   1  13   1     2506.85     2672.20     21.23 o 
   2  13   1      817.82      851.00      8.35 o 
   3  13   1        4.78        8.77      0.18 o 
   4  13   1      214.56      215.57      2.39 o 
   5  13   1       86.12       90.17      1.38 o 
   6  13   1      451.04      447.34      8.41 o 
   7  13   1        9.61        9.77      0.78 o 
   8  13   1        9.59       11.03      0.83 o 
   9  13   1       16.05       18.45      2.32 o 
  10  13   1        4.97        6.85      1.92 o 
 -10  14   1       13.38       16.33      2.42 o 
  -9  14   1        3.62        2.92      1.51 o 
  -8  14   1        2.50        2.92      0.55 o 
  -7  14   1       17.08       18.70      0.95 o 
  -6  14   1        1.92        2.75      0.27 o 
  -5  14   1       38.27       36.67      0.71 o 
  -4  14   1        4.56        5.99      0.22 o 
  -3  14   1       28.77       28.48      0.35 o 
  -2  14   1     1889.59     2046.69     20.02 o 
  -1  14   1     1755.92     1911.29     16.83 o 
   0  14   1      255.20      277.25      2.28 o 
   1  14   1      280.42      331.53      2.76 o 
   2  14   1     1725.33     1870.86     20.41 o 
   4  14   1        0.01        0.30      0.12 o 
   5  14   1       75.37       67.41      1.12 o 
   6  14   1        1.56        3.70      0.65 o 
   7  14   1        0.31        1.96      0.63 o 
   8  14   1        0.00        0.90      0.59 o 
   9  14   1        9.56       11.88      1.10 o 
  10  14   1        1.32        1.71      1.61 o 
 -10  15   1        2.00        2.42      1.61 o 
  -9  15   1      130.53      139.91      6.65 o 
  -8  15   1        0.04       -1.11      1.11 o 
  -7  15   1      431.83      433.97      6.86 o 
  -6  15   1        0.44        0.68      0.23 o 
  -5  15   1      548.90      549.67      8.58 o 
  -4  15   1       27.61       32.47      0.51 o 
  -3  15   1        0.35        0.87      0.11 o 
  -2  15   1       17.26       13.08      0.24 o 
  -1  15   1     1551.51     1729.80     14.56 o 
   0  15   1      104.98      104.65      0.87 o 
   1  15   1     3009.08     3212.95     25.93 o 
   2  15   1       77.87       90.94      0.87 o 
   3  15   1      236.56      215.68      1.95 o 
   4  15   1       25.72       26.82      0.43 o 
   5  15   1       52.57       49.80      1.06 o 
   6  15   1       16.78       13.82      0.73 o 
   7  15   1      707.53      711.01     14.68 o 
   8  15   1        0.09       -0.06      0.60 o 
   9  15   1       16.99       19.23      1.26 o 
  10  15   1        2.65        3.63      1.71 o 
 -10  16   1       19.22       17.73      2.17 o 
  -9  16   1      103.50      101.40      5.34 o 
  -8  16   1        3.91        3.33      1.51 o 
  -7  16   1       50.58       55.11      1.14 o 
  -6  16   1       65.93       66.15      1.24 o 
  -5  16   1       47.78       48.13      1.09 o 
  -4  16   1      259.50      238.25      2.54 o 
  -3  16   1       10.91       10.74      0.18 o 
  -2  16   1       21.33       21.67      0.27 o 
  -1  16   1       23.09       29.56      0.38 o 
   0  16   1       12.42        7.05      0.15 o 
   1  16   1      794.02      836.21      6.76 o 
   2  16   1       41.14       66.53      0.69 o 
   3  16   1      163.05      157.46      1.80 o 
   4  16   1        2.63        1.86      0.13 o 
   5  16   1       63.05       53.75      1.34 o 
   6  16   1       54.93       49.52      1.35 o 
   7  16   1        0.99        3.51      0.77 o 
   8  16   1       10.39       10.12      1.32 o 
   9  16   1        5.94        8.34      0.84 o 
  10  16   1       57.66       58.06      3.93 o 
 -10  17   1       11.81       14.10      1.30 o 
  -9  17   1       22.48       21.80      1.42 o 
  -8  17   1        4.40        5.37      0.49 o 
  -7  17   1      143.10      141.93      2.80 o 
  -6  17   1        1.18        0.84      0.22 o 
  -5  17   1        8.00        9.36      0.29 o 
  -4  17   1      235.94      209.20      2.25 o 
  -3  17   1        3.11        4.90      0.20 o 
  -2  17   1        2.94        3.93      0.14 o 
  -1  17   1       53.25       65.61      0.60 o 
   0  17   1        9.86       10.90      0.16 o 
   1  17   1     3219.31     3503.96     28.32 o 
   2  17   1       64.84       69.38      0.67 o 
   3  17   1       37.87       40.34      0.49 o 
   4  17   1       10.91       12.46      0.26 o 
   5  17   1        0.01        0.33      0.33 o 
   6  17   1      101.44      112.34      2.41 o 
   7  17   1      238.83      223.81      6.11 o 
   8  17   1       38.15       35.82      1.62 o 
   9  17   1        1.17        2.46      0.71 o 
  10  17   1        0.62        3.12      1.71 o 
 -10  18   1       56.65       53.76      3.07 o 
  -9  18   1       11.89       14.08      1.25 o 
  -8  18   1       38.41       35.72      1.29 o 
  -7  18   1        4.17        4.78      0.40 o 
  -6  18   1        1.61        1.53      0.24 o 
  -5  18   1        3.86        3.60      0.24 o 
  -4  18   1      120.31      121.53      1.36 o 
  -3  18   1        0.07        0.53      0.10 o 
  -2  18   1       54.39       61.84      0.61 o 
  -1  18   1     2609.43     2895.36     23.63 o 
   1  18   1      288.68      332.44      2.73 o 
   2  18   1     2118.32     2124.59     18.24 o 
   3  18   1      140.48      142.78      1.45 o 
   4  18   1       41.29       40.16      0.54 o 
   5  18   1        0.12        0.68      0.37 o 
   6  18   1      184.43      193.63      3.80 o 
   7  18   1        7.34        7.92      0.76 o 
   8  18   1        0.03        1.04      0.62 o 
   9  18   1        0.89        1.76      0.72 o 
 -10  19   1       38.86       37.27      3.12 o 
  -9  19   1        4.98        6.76      0.96 o 
  -8  19   1        0.17        1.18      0.43 o 
  -7  19   1        0.11       -0.24      0.32 o 
  -6  19   1       50.76       47.21      0.86 o 
  -5  19   1       30.65       30.94      0.56 o 
  -4  19   1      555.03      552.75      5.78 o 
  -3  19   1      173.02      201.75      2.05 o 
  -2  19   1      293.80      297.31      2.55 o 
  -1  19   1      145.51      154.72      1.37 o 
   0  19   1        0.51        1.32      0.24 o 
   1  19   1       56.69       51.91      0.48 o 
   2  19   1      202.73      200.43      1.85 o 
   3  19   1       15.52        6.72      0.18 o 
   4  19   1      617.30      605.44      6.48 o 
   5  19   1      225.88      222.72      4.53 o 
   6  19   1        1.36        2.59      0.56 o 
   7  19   1        7.48        9.42      1.00 o 
   8  19   1      119.88      113.39      3.10 o 
   9  19   1        0.63        1.23      0.58 o 
 -10  20   1        2.90        2.64      0.88 o 
  -9  20   1        7.93        9.98      2.32 o 
  -8  20   1       20.12       22.19      0.95 o 
  -7  20   1       62.46       64.66      1.40 o 
  -6  20   1        6.06        6.64      0.39 o 
  -5  20   1     1272.46     1264.69     16.89 o 
  -4  20   1       15.09       15.59      0.33 o 
  -3  20   1      349.63      347.43      3.06 o 
  -2  20   1       56.74       67.73      0.64 o 
  -1  20   1      181.47      215.09      1.84 o 
   0  20   1       66.02       56.72      0.54 o 
   1  20   1       31.81       37.00      0.38 o 
   2  20   1      636.54      612.39      5.71 o 
   3  20   1       85.82       71.66      0.82 o 
   4  20   1        0.13        0.82      0.21 o 
   5  20   1       26.88       28.78      0.92 o 
   6  20   1       13.40       11.50      0.62 o 
   7  20   1      255.27      252.58      6.91 o 
   8  20   1        8.56        9.96      0.75 o 
   9  20   1        9.96       11.84      1.34 o 
 -10  21   1        3.99        5.19      1.02 o 
  -9  21   1       11.92       11.61      1.21 o 
  -8  21   1       52.72       51.45      1.42 o 
  -7  21   1        0.86        1.24      0.37 o 
  -6  21   1        0.80        0.42      0.29 o 
  -5  21   1       64.66       73.32      1.36 o 
  -4  21   1      227.83      235.52      2.65 o 
  -3  21   1      199.77      217.32      2.03 o 
  -2  21   1        2.68        4.61      0.14 o 
  -1  21   1       31.71       33.76      0.36 o 
   0  21   1      147.16      170.68      1.45 o 
   2  21   1      609.43      588.45      5.51 o 
   3  21   1      119.53      121.30      1.30 o 
   4  21   1      131.78      148.53      1.72 o 
   5  21   1       21.35       21.46      0.72 o 
   6  21   1       21.94       22.37      0.80 o 
   7  21   1       13.17       15.09      0.81 o 
   8  21   1       46.87       45.99      1.43 o 
   9  21   1       11.59       13.73      1.00 o 
 -10  22   1       50.58       51.94      4.18 o 
  -9  22   1       23.02       25.25      1.62 o 
  -8  22   1       47.32       48.29      1.37 o 
  -7  22   1        7.73        6.82      0.47 o 
  -6  22   1       13.31       14.57      0.55 o 
  -5  22   1      193.61      189.89      3.08 o 
  -4  22   1     1194.68     1172.97     14.25 o 
  -3  22   1      117.30      135.23      1.29 o 
  -2  22   1       90.24       99.85      1.04 o 
  -1  22   1       22.74       20.58      0.27 o 
   0  22   1      159.99      184.17      1.56 o 
   1  22   1      989.32      995.07      8.05 o 
   2  22   1     3004.27     3123.74     28.88 o 
   3  22   1      193.58      189.25      2.02 o 
   4  22   1       38.18       32.54      0.55 o 
   5  22   1        1.67        1.69      0.36 o 
   6  22   1        8.37        8.98      0.55 o 
   7  22   1      100.61       96.24      2.04 o 
   8  22   1       14.58       17.28      0.90 o 
   9  22   1        0.04        1.64      0.72 o 
  -9  23   1        0.45        1.31      1.26 o 
  -8  23   1      129.34      133.19      2.88 o 
  -7  23   1        0.01        0.14      0.38 o 
  -6  23   1      108.44      110.68      1.95 o 
  -5  23   1       45.93       41.96      0.92 o 
  -4  23   1      328.91      325.57      3.89 o 
  -3  23   1      244.36      224.33      2.15 o 
  -2  23   1        4.82        7.67      0.19 o 
  -1  23   1       82.04       95.25      0.92 o 
   0  23   1      438.36      471.88      3.86 o 
   1  23   1     1168.96     1155.67      9.53 o 
   2  23   1      589.27      630.57      6.06 o 
   3  23   1      168.19      181.19      2.40 o 
   4  23   1       29.18       34.44      0.66 o 
   5  23   1        1.76        1.78      0.41 o 
   6  23   1        4.91        6.35      0.52 o 
   7  23   1       16.83       17.03      1.45 o 
   8  23   1       20.02       20.59      1.11 o 
   9  23   1       30.29       30.86      1.40 o 
  -9  24   1       69.72       64.95      3.78 o 
  -8  24   1       38.44       39.49      1.22 o 
  -7  24   1       11.16       10.25      0.56 o 
  -6  24   1       34.62       38.11      0.91 o 
  -5  24   1      110.35      105.26      1.84 o 
  -4  24   1        1.73        3.11      0.23 o 
  -3  24   1        6.04        5.87      0.19 o 
  -2  24   1       39.65       32.55      0.41 o 
  -1  24   1      105.86       95.25      0.93 o 
   0  24   1       79.84       75.06      0.71 o 
   1  24   1       26.39       36.10      0.50 o 
   2  24   1      294.08      315.06      3.09 o 
   3  24   1     1369.51     1323.00     14.45 o 
   4  24   1      192.32      182.75      2.04 o 
   5  24   1       19.56       19.34      0.71 o 
   6  24   1        9.77       10.14      0.62 o 
   7  24   1        0.97        1.30      0.58 o 
   8  24   1       18.78       21.27      1.31 o 
   9  24   1       43.01       43.39      1.79 o 
  -9  25   1        3.67        7.07      1.02 o 
  -8  25   1        1.09        1.37      0.52 o 
  -7  25   1       53.53       57.03      1.33 o 
  -6  25   1      214.53      221.90      3.62 o 
  -5  25   1       42.64       40.63      0.91 o 
  -4  25   1      125.01      123.82      1.66 o 
  -3  25   1       27.95       25.10      0.38 o 
  -2  25   1        0.00        0.68      0.14 o 
  -1  25   1       86.51       92.08      0.93 o 
   0  25   1      216.65      220.27      1.95 o 
   1  25   1      603.55      639.02      5.75 o 
   2  25   1      163.36      180.63      1.88 o 
   3  25   1       27.14       30.40      0.64 o 
   4  25   1        0.12        0.79      0.19 o 
   5  25   1      162.51      166.64      3.69 o 
   6  25   1       34.28       34.40      1.15 o 
   7  25   1       71.83       68.07      2.50 o 
   8  25   1       49.31       51.18      1.76 o 
   9  25   1       14.40       15.83      1.50 o 
  -9  26   1       93.04       92.36      3.50 o 
  -8  26   1        0.36        0.06      0.50 o 
  -7  26   1        7.99        8.67      0.55 o 
  -6  26   1       24.85       29.90      0.81 o 
  -5  26   1       37.78       44.30      0.96 o 
  -4  26   1       88.15       86.97      1.45 o 
  -3  26   1      224.46      216.44      2.16 o 
  -2  26   1      185.82      220.34      2.20 o 
  -1  26   1      150.46      125.61      1.29 o 
   0  26   1       47.12       40.78      0.47 o 
   1  26   1        4.35        7.41      0.23 o 
   2  26   1        0.09        0.98      0.18 o 
   3  26   1      323.20      325.04      3.81 o 
   4  26   1       19.36       18.76      0.47 o 
   5  26   1       54.52       55.39      1.47 o 
   6  26   1       46.03       43.62      1.32 o 
   7  26   1       54.16       54.49      1.58 o 
   8  26   1        0.09       -0.54      0.68 o 
   9  26   1       88.76       91.59      2.67 o 
  -9  27   1       57.71       60.28      4.23 o 
  -8  27   1       23.12       24.69      0.98 o 
  -7  27   1        9.37        9.20      0.58 o 
  -6  27   1       55.25       54.58      1.18 o 
  -5  27   1        0.71        0.75      0.32 o 
  -4  27   1        7.89        9.72      0.33 o 
  -3  27   1      617.85      612.77      6.24 o 
  -2  27   1        5.19        8.01      0.43 o 
  -1  27   1       23.48       28.09      0.39 o 
   0  27   1       13.35       14.29      0.31 o 
   1  27   1       18.72       24.62      0.42 o 
   2  27   1      234.10      225.03      2.82 o 
   3  27   1       47.80       47.40      0.80 o 
   4  27   1       12.91        9.93      0.37 o 
   5  27   1       16.52       19.75      0.87 o 
   6  27   1       55.48       59.75      1.63 o 
   7  27   1       49.51       50.26      1.51 o 
   8  27   1        2.73        2.10      0.70 o 
  -9  28   1        0.00        2.32      1.71 o 
  -8  28   1        2.00        3.37      0.69 o 
  -7  28   1       30.49       32.57      0.98 o 
  -6  28   1        9.14       10.33      0.55 o 
  -5  28   1       31.23       30.38      0.80 o 
  -4  28   1      242.24      226.44      4.36 o 
  -3  28   1       17.36       16.29      0.38 o 
  -2  28   1      419.62      372.03      4.35 o 
  -1  28   1       17.61       18.47      0.33 o 
   0  28   1      886.28      843.72      9.17 o 
   1  28   1       73.50       64.71      0.81 o 
   2  28   1        6.07        8.77      0.48 o 
   3  28   1       16.60       18.50      0.48 o 
   4  28   1        0.20        0.00      0.24 o 
   5  28   1       13.90       14.64      0.78 o 
   6  28   1      468.15      448.54      8.26 o 
   7  28   1        0.08        0.17      0.62 o 
   8  28   1       10.01        9.29      0.91 o 
  -9  29   1       41.35       45.76      3.73 o 
  -8  29   1       73.38       74.44      2.32 o 
  -7  29   1       13.15       14.59      0.91 o 
  -6  29   1       98.35      107.12      2.17 o 
  -5  29   1       24.08       27.24      0.77 o 
  -4  29   1       13.53       14.30      0.46 o 
  -3  29   1       13.48       13.55      0.39 o 
  -2  29   1        0.89        1.76      0.24 o 
  -1  29   1       31.52       35.38      0.50 o 
   0  29   1       26.87       30.93      0.64 o 
   1  29   1      127.21      130.85      1.62 o 
   2  29   1       16.07       18.92      0.45 o 
   3  29   1      176.94      178.51      2.43 o 
   4  29   1        0.07        0.29      0.28 o 
   5  29   1       24.63       27.15      1.02 o 
   6  29   1      300.30      302.54      5.80 o 
   7  29   1       36.62       35.90      1.30 o 
   8  29   1        4.56        6.81      0.99 o 
  -8  30   1       17.64       21.26      1.14 o 
  -7  30   1       25.96       26.90      2.00 o 
  -6  30   1      143.62      140.59      3.39 o 
  -5  30   1        7.20        7.51      0.58 o 
  -4  30   1       49.99       46.67      1.22 o 
  -3  30   1       58.01       58.67      0.90 o 
  -2  30   1       14.90       18.66      0.43 o 
  -1  30   1      161.43      138.05      1.50 o 
   0  30   1       32.56       35.01      0.69 o 
   1  30   1       13.78       13.47      0.37 o 
   2  30   1      161.98      159.67      2.14 o 
   3  30   1      103.16       99.02      1.46 o 
   4  30   1       55.91       53.95      1.06 o 
   5  30   1       22.81       24.78      0.99 o 
   6  30   1       34.16       38.42      1.31 o 
   7  30   1        0.05       -0.44      0.55 o 
   8  30   1       89.16       83.72      2.48 o 
  -8  31   1       63.86       63.94      2.01 o 
  -7  31   1       10.54       10.17      0.81 o 
  -6  31   1       34.71       37.66      1.37 o 
  -5  31   1       59.94       56.55      1.47 o 
  -4  31   1       50.71       51.26      1.07 o 
  -3  31   1      296.60      285.28      3.51 o 
  -2  31   1        0.00        1.09      0.22 o 
  -1  31   1       80.10       82.99      1.06 o 
   0  31   1      124.38      117.80      1.76 o 
   1  31   1       17.22       17.46      0.50 o 
   2  31   1        0.15        0.83      0.24 o 
   3  31   1       47.35       46.94      0.84 o 
   4  31   1        4.78        4.54      0.37 o 
   5  31   1      178.54      172.75      3.61 o 
   6  31   1       37.55       41.08      1.57 o 
   7  31   1       14.98       14.45      0.89 o 
   8  31   1        0.93        2.27      0.99 o 
  -8  32   1       69.45       69.74      2.15 o 
  -7  32   1        5.72        6.25      0.78 o 
  -6  32   1       20.98       20.48      1.08 o 
  -5  32   1       10.84       14.57      1.62 o 
  -4  32   1       84.39       73.90      1.30 o 
  -3  32   1       62.61       57.16      0.91 o 
  -2  32   1        4.48        3.33      0.34 o 
  -1  32   1       28.45       30.42      0.55 o 
   0  32   1       25.24       33.12      0.68 o 
   1  32   1       13.86       15.24      0.47 o 
   2  32   1       13.99       20.10      0.52 o 
   3  32   1        3.44        4.11      0.32 o 
   4  32   1       44.83       44.42      0.95 o 
   5  32   1        3.28        3.67      0.64 o 
   6  32   1       58.86       55.62      1.61 o 
   7  32   1       12.96       12.45      0.86 o 
   8  32   1        4.16        5.04      0.82 o 
  -8  33   1       38.76       39.15      1.54 o 
  -7  33   1       27.71       25.36      1.20 o 
  -6  33   1       21.47       23.12      1.16 o 
  -5  33   1      189.41      185.85      4.55 o 
  -4  33   1        9.88       10.78      0.45 o 
  -3  33   1       42.13       44.99      0.78 o 
  -2  33   1        0.36        0.32      0.27 o 
  -1  33   1       74.47       68.58      1.06 o 
   0  33   1      126.24      124.99      1.88 o 
   1  33   1        3.13        4.17      0.30 o 
   2  33   1      416.03      421.36      5.34 o 
   3  33   1       16.51       17.13      0.52 o 
   4  33   1        6.53        5.68      0.41 o 
   5  33   1       68.20       61.60      1.68 o 
   6  33   1       30.57       30.33      1.44 o 
   7  33   1        1.97        1.70      0.62 o 
  -8  34   1        2.01        1.28      0.75 o 
  -7  34   1        0.15       -0.02      0.62 o 
  -6  34   1       17.49       17.49      1.05 o 
  -5  34   1       61.63       65.60      2.64 o 
  -4  34   1      126.30      118.99      1.96 o 
  -3  34   1        4.68        5.75      0.32 o 
  -2  34   1        0.62        0.96      0.30 o 
  -1  34   1       19.14       21.69      0.57 o 
   0  34   1       89.76       83.05      1.34 o 
   1  34   1        0.57        0.33      0.26 o 
   2  34   1       42.46       50.83      0.95 o 
   3  34   1       33.54       37.01      0.76 o 
   4  34   1       62.95       56.82      1.14 o 
   5  34   1       22.18       23.34      1.03 o 
   6  34   1        8.88        8.83      0.77 o 
   7  34   1        2.87        2.48      0.68 o 
  -8  35   1        0.02       -0.53      0.65 o 
  -7  35   1       22.95       21.85      1.46 o 
  -6  35   1       60.62       64.02      2.09 o 
  -5  35   1      125.00      124.86      4.14 o 
  -4  35   1       75.45       80.56      2.05 o 
  -3  35   1       79.61       79.73      1.19 o 
  -2  35   1        4.69        4.69      0.37 o 
  -1  35   1       22.65       22.62      0.61 o 
   0  35   1       49.79       55.79      1.03 o 
   1  35   1       12.86       11.09      0.45 o 
   2  35   1      107.32      100.69      1.50 o 
   3  35   1      184.98      188.77      2.61 o 
   4  35   1        3.32        3.43      0.38 o 
   5  35   1       60.30       54.74      1.57 o 
   6  35   1        0.03       -0.47      0.57 o 
   7  35   1        0.08       -0.43      0.69 o 
  -7  36   1        0.01        0.18      0.64 o 
  -6  36   1       80.65       81.36      2.36 o 
  -5  36   1        4.00        3.58      0.69 o 
  -4  36   1       45.84       46.32      0.96 o 
  -3  36   1       48.68       51.56      0.94 o 
  -2  36   1       66.21       62.72      1.17 o 
  -1  36   1      175.33      173.09      2.53 o 
   0  36   1      117.92      112.09      1.75 o 
   1  36   1        9.83        9.36      0.43 o 
   2  36   1       72.83       72.51      1.16 o 
   3  36   1      258.25      255.98      4.08 o 
   4  36   1        5.96        5.28      0.42 o 
   5  36   1        0.01        0.90      0.58 o 
   6  36   1        0.00        0.10      0.61 o 
   7  36   1        4.36        4.66      0.89 o 
  -7  37   1       13.41       14.12      1.04 o 
  -6  37   1      121.20      122.86      3.17 o 
  -5  37   1       68.61       65.01      2.47 o 
  -4  37   1        2.37        3.28      0.36 o 
  -3  37   1      238.55      229.98      3.15 o 
  -2  37   1        1.04        1.35      0.34 o 
  -1  37   1        0.02        1.80      0.36 o 
   0  37   1       12.44       12.84      0.50 o 
   1  37   1       81.23       77.13      1.32 o 
   2  37   1       24.73       27.24      0.72 o 
   3  37   1       20.81       23.63      0.68 o 
   4  37   1        4.10        5.32      0.44 o 
   5  37   1      135.04      123.81      2.79 o 
   6  37   1       16.66       16.13      0.95 o 
   7  37   1        1.21        0.37      0.70 o 
  -7  38   1       24.41       23.50      1.29 o 
  -6  38   1        0.87        1.55      0.69 o 
  -5  38   1        0.01        1.73      0.68 o 
  -4  38   1       10.65       11.06      0.52 o 
  -3  38   1       76.48       74.74      1.27 o 
  -2  38   1       13.70       14.73      0.57 o 
  -1  38   1       78.75       80.36      1.38 o 
   0  38   1        3.86        5.48      0.41 o 
   1  38   1        0.99        1.57      0.35 o 
   2  38   1       38.44       39.64      0.87 o 
   3  38   1       16.49       18.04      0.62 o 
   4  38   1        0.32        0.35      0.37 o 
   5  38   1        3.28        5.61      0.71 o 
   6  38   1       37.83       36.90      1.36 o 
  -7  39   1        6.03        6.16      0.91 o 
  -6  39   1       15.48       14.87      1.70 o 
  -5  39   1       90.99       85.75      2.46 o 
  -4  39   1       34.98       31.78      0.83 o 
  -3  39   1       76.00       74.17      1.26 o 
  -2  39   1      178.64      176.18      2.70 o 
  -1  39   1       37.26       35.16      0.82 o 
   0  39   1      137.38      129.13      2.01 o 
   1  39   1        1.33        0.84      0.34 o 
   2  39   1        9.96       10.16      0.49 o 
   3  39   1       22.56       20.99      0.67 o 
   4  39   1       89.10       84.57      1.58 o 
   5  39   1        4.68        5.50      0.74 o 
   6  39   1        3.54        4.82      0.84 o 
  -6  40   1        0.06       -0.62      0.62 o 
  -5  40   1       44.70       46.58      1.68 o 
  -4  40   1       16.71       16.10      0.60 o 
  -3  40   1        0.86        1.30      0.33 o 
  -2  40   1      122.64      123.67      2.03 o 
  -1  40   1       17.33       19.96      0.66 o 
   0  40   1       23.89       23.48      0.75 o 
   1  40   1        1.82        0.90      0.37 o 
   2  40   1        3.00        2.80      0.40 o 
   3  40   1       23.34       21.06      0.68 o 
   4  40   1        0.57        1.47      0.40 o 
   5  40   1       12.59       13.29      1.06 o 
   6  40   1       61.86       60.06      2.37 o 
  -6  41   1       10.03        8.79      0.96 o 
  -5  41   1       12.95       12.93      1.13 o 
  -4  41   1        0.43        0.61      0.36 o 
  -3  41   1        0.72        0.84      0.33 o 
  -2  41   1        0.40        2.92      0.45 o 
  -1  41   1      116.37      117.09      1.89 o 
   0  41   1        0.57        1.83      0.40 o 
   1  41   1       19.43       17.49      0.62 o 
   2  41   1        3.08        2.80      0.41 o 
   3  41   1        1.80        1.86      0.45 o 
   4  41   1       10.47       11.06      0.56 o 
   5  41   1        0.87        1.31      0.63 o 
  -6  42   1        3.94        2.85      0.80 o 
  -5  42   1       24.05       26.08      1.33 o 
  -4  42   1        0.69        0.89      0.40 o 
  -3  42   1       39.60       37.10      0.81 o 
  -2  42   1      104.41      106.82      1.72 o 
  -1  42   1      494.57      482.54      6.63 o 
   0  42   1      132.28      120.91      1.95 o 
   1  42   1        5.21        4.68      0.43 o 
   2  42   1        0.07       -0.38      0.38 o 
   3  42   1        1.94        1.13      0.45 o 
   4  42   1        0.98        0.87      0.37 o 
   5  42   1        4.87        5.99      0.80 o 
  -5  43   1        3.41        2.20      0.76 o 
  -4  43   1       11.39       11.02      0.72 o 
  -3  43   1        0.06        0.00      0.33 o 
  -2  43   1       29.03       30.33      0.85 o 
  -1  43   1        4.96        8.52      1.03 o 
   0  43   1        0.38        1.77      0.41 o 
   1  43   1       56.98       54.51      1.19 o 
   2  43   1        5.78        4.13      0.45 o 
   3  43   1        1.35       -0.28      0.42 o 
   4  43   1        0.31        0.16      0.36 o 
   5  43   1       10.43       12.41      1.08 o 
  -5  44   1        5.63        6.42      0.87 o 
  -4  44   1        3.36        2.60      0.78 o 
  -3  44   1        0.19       -0.08      0.44 o 
  -2  44   1       92.82       89.78      1.67 o 
  -1  44   1       91.87       90.25      1.59 o 
   0  44   1        3.87        3.76      0.45 o 
   1  44   1       14.85       14.78      0.62 o 
   2  44   1        7.89        6.24      0.49 o 
   3  44   1        1.91        1.56      0.43 o 
   4  44   1       38.09       35.16      1.04 o 
  -4  45   1        1.88        2.03      0.79 o 
  -3  45   1       16.15       16.65      1.04 o 
  -2  45   1        4.78        5.08      0.49 o 
  -1  45   1        3.17        5.83      0.49 o 
   0  45   1        5.44        5.59      0.49 o 
   1  45   1       11.88       12.37      0.60 o 
   2  45   1        1.57        0.90      0.43 o 
   3  45   1        3.81        2.88      0.48 o 
   4  45   1       36.90       34.28      1.21 o 
  -4  46   1        8.01        6.95      0.95 o 
  -3  46   1       11.98       11.19      0.72 o 
  -2  46   1        1.02        1.73      0.48 o 
  -1  46   1       36.58       33.31      0.89 o 
   0  46   1        0.48        0.10      0.42 o 
   1  46   1      117.50      111.99      2.58 o 
   2  46   1       18.80       17.19      0.68 o 
   3  46   1        1.35        1.69      0.45 o 
  -3  47   1        0.00       -0.23      0.50 o 
  -2  47   1       44.07       42.33      1.17 o 
  -1  47   1        0.23        0.32      0.43 o 
   0  47   1        8.56        9.03      0.56 o 
   1  47   1       23.85       22.81      0.82 o 
   2  47   1        4.97        4.11      0.49 o 
   3  47   1       29.37       29.04      0.88 o 
  -3  48   1        6.29        6.82      0.71 o 
  -2  48   1       10.46        9.47      0.65 o 
  -1  48   1       11.38        9.94      0.59 o 
   0  48   1        3.31        3.44      0.50 o 
   1  48   1       12.94       11.49      0.62 o 
   2  48   1       36.20       32.98      0.98 o 
  -2  49   1       13.84       11.58      0.68 o 
  -1  49   1        0.03       -0.43      0.44 o 
   0  49   1        1.69        0.73      0.45 o 
   1  49   1       15.98       14.42      0.67 o 
 -10   0   2       10.05       10.35      1.01 o 
  -8   0   2       16.26       13.91      1.61 o 
  -6   0   2     1420.64     1280.24     44.96 o 
  -4   0   2     1270.60     1402.21     48.79 o 
  -2   0   2    10320.58     9751.26    354.56 o 
   0   0   2      179.83      152.60      1.75 o 
   2   0   2      589.60      574.56     10.20 o 
   4   0   2       34.65       43.05      0.77 o 
   6   0   2      220.04      191.51      4.53 o 
   8   0   2       34.95       29.78      1.63 o 
 -11   1   2        0.29        1.20      1.10 o 
 -10   1   2        0.29        0.80      0.71 o 
  -9   1   2       30.14       28.99      0.99 o 
  -8   1   2       62.79       55.92      2.28 o 
  -7   1   2       10.49       10.49      1.06 o 
  -6   1   2       33.88       34.85      1.57 o 
  -5   1   2       51.85       45.21      1.64 o 
  -4   1   2      100.77      123.95      3.46 o 
  -3   1   2      611.38      631.77     15.68 o 
  -2   1   2     1395.38     1426.91     24.30 o 
  -1   1   2      506.21      523.78      5.74 o 
   0   1   2      152.77      149.82      1.19 o 
   1   1   2       99.10       97.93      0.87 o 
   2   1   2      455.83      501.17      4.33 o 
   3   1   2     2533.15     2603.05     22.58 o 
   4   1   2        5.41        8.82      0.21 o 
   5   1   2      113.35      104.31      1.41 o 
   6   1   2       13.72       14.55      0.62 o 
   7   1   2        7.95        9.11      0.65 o 
   8   1   2       28.02       28.09      1.09 o 
   9   1   2        0.29        1.53      0.62 o 
 -11   2   2       23.31       21.41      2.72 o 
 -10   2   2       23.60       23.29      0.97 o 
  -9   2   2       39.59       39.79      1.19 o 
  -8   2   2        6.71        6.53      1.46 o 
  -7   2   2      190.06      165.70      4.81 o 
  -6   2   2       20.11       26.72      1.35 o 
  -5   2   2       22.48       22.18      1.61 o 
  -4   2   2      181.62      202.22      5.35 o 
  -3   2   2     5538.33     5598.87    110.87 o 
  -2   2   2      287.08      316.86      5.24 o 
  -1   2   2       40.60       40.33      0.47 o 
   0   2   2      107.07       97.85      0.79 o 
   1   2   2      577.70      650.12      5.02 o 
   2   2   2      977.80      985.74      8.65 o 
   3   2   2      261.29      267.98      2.38 o 
   4   2   2        9.62       11.16      0.25 o 
   5   2   2     1434.41     1384.77     16.26 o 
   6   2   2      260.89      253.32      4.10 o 
   7   2   2        3.76        2.74      0.53 o 
   8   2   2       35.32       33.78      1.59 o 
   9   2   2      133.01      138.12      3.04 o 
 -11   3   2       11.15       12.45      1.45 o 
 -10   3   2       23.45       21.18      0.94 o 
  -9   3   2        0.18        0.39      0.38 o 
  -8   3   2      112.82      108.55      2.15 o 
  -7   3   2      136.87      111.59      3.49 o 
  -6   3   2      273.41      256.11      7.26 o 
  -5   3   2      422.07      351.89      9.09 o 
  -4   3   2      672.61      687.24     17.14 o 
  -3   3   2     1051.79     1166.05     23.09 o 
  -2   3   2     1743.61     1892.02     34.91 o 
  -1   3   2      657.95      685.34     10.10 o 
   0   3   2     1700.70     1687.28     13.79 o 
   1   3   2      883.80      904.99      6.84 o 
   2   3   2        1.17        1.89      0.13 o 
   3   3   2      571.81      593.29      5.02 o 
   4   3   2       81.63       86.40      0.95 o 
   5   3   2     1339.90     1281.43     15.06 o 
   6   3   2       94.05      100.41      1.87 o 
   7   3   2        3.08        1.32      0.70 o 
   8   3   2        1.06        1.28      0.60 o 
   9   3   2       16.49       17.15      0.97 o 
  10   3   2       33.10       33.26      2.82 o 
 -11   4   2       31.63       31.74      2.00 o 
 -10   4   2       20.37       20.72      1.09 o 
  -9   4   2       20.10       17.88      0.75 o 
  -8   4   2        0.96        0.46      0.24 o 
  -7   4   2       68.71       63.24      2.32 o 
  -6   4   2      110.48      104.23      4.54 o 
  -5   4   2      123.68      120.19      2.26 o 
  -4   4   2        2.85        6.59      0.33 o 
  -3   4   2       34.05       49.96      0.90 o 
  -2   4   2     5009.21     4969.58     98.27 o 
  -1   4   2     1319.89     1364.32     15.13 o 
   0   4   2     5869.60     5626.60     59.78 o 
   1   4   2     1632.36     1682.12     12.58 o 
   2   4   2      261.21      283.52      2.54 o 
   3   4   2      283.74      326.13      2.67 o 
   4   4   2      132.68      122.66      1.28 o 
   5   4   2       47.10       49.34      1.11 o 
   6   4   2       22.36       23.59      0.92 o 
   7   4   2       90.99       87.97      2.08 o 
   8   4   2       76.76       73.05      1.89 o 
   9   4   2        4.21        5.60      0.71 o 
  10   4   2        7.42        9.07      1.81 o 
 -11   5   2       45.00       43.54      3.33 o 
 -10   5   2       10.10        8.62      0.67 o 
  -9   5   2        8.65        8.88      0.62 o 
  -8   5   2        1.19        1.86      0.26 o 
  -7   5   2      314.47      291.60      7.88 o 
  -6   5   2       10.52        6.40      0.78 o 
  -5   5   2       69.66       66.77      1.35 o 
  -4   5   2       14.84       25.01      0.60 o 
  -3   5   2      146.60      187.14      3.58 o 
  -2   5   2      577.17      584.01     10.34 o 
  -1   5   2      937.52      937.12      8.35 o 
   0   5   2      585.35      601.09      4.73 o 
   1   5   2      331.03      370.84      2.85 o 
   2   5   2     2077.79     2205.68     19.30 o 
   3   5   2        0.52       -0.08      0.11 o 
   4   5   2       31.86       27.31      0.36 o 
   5   5   2       19.73       13.66      0.64 o 
   6   5   2       45.82       44.69      1.26 o 
   7   5   2        4.51        4.99      0.59 o 
   8   5   2      229.34      234.54      4.63 o 
   9   5   2       92.49       95.30      2.67 o 
  10   5   2        0.25        1.71      1.51 o 
 -11   6   2        3.39        2.12      1.61 o 
 -10   6   2       96.43       95.05      2.36 o 
  -9   6   2       66.83       61.83      1.67 o 
  -8   6   2        3.28        3.56      0.29 o 
  -7   6   2      112.29      109.97      4.84 o 
  -6   6   2       29.04       25.07      0.76 o 
  -5   6   2      231.49      208.93      3.80 o 
  -4   6   2      412.33      433.02      7.48 o 
  -3   6   2      681.83      733.34     12.63 o 
  -2   6   2      149.08      150.90      2.01 o 
  -1   6   2      251.27      271.09      3.07 o 
   0   6   2       26.80       28.02      0.29 o 
   1   6   2       35.13       57.35      0.51 o 
   2   6   2     5372.92     5773.98     50.55 o 
   3   6   2      279.93      301.39      2.77 o 
   4   6   2      131.61      146.70      1.46 o 
   5   6   2        1.51        0.05      0.27 o 
   6   6   2        0.17        0.02      0.44 o 
   7   6   2       45.87       42.59      1.30 o 
   8   6   2      201.87      203.37      4.13 o 
   9   6   2       26.94       27.01      1.35 o 
  10   6   2       24.65       29.03      2.72 o 
 -11   7   2        1.02        0.91      1.61 o 
 -10   7   2       13.17       13.92      1.03 o 
  -9   7   2       14.03       13.67      0.71 o 
  -8   7   2        6.17        5.31      0.35 o 
  -7   7   2       13.08       13.25      0.44 o 
  -6   7   2       47.50       49.07      1.45 o 
  -5   7   2      687.52      682.20     12.47 o 
  -4   7   2       12.03       12.98      0.42 o 
  -3   7   2      836.78      925.58     13.73 o 
  -2   7   2      397.34      446.25      5.79 o 
  -1   7   2       78.02       95.11      0.94 o 
   0   7   2     2887.13     2980.43     22.82 o 
   1   7   2      105.26      130.56      1.14 o 
   2   7   2     2532.20     2713.01     24.70 o 
   3   7   2        5.75       12.34      0.20 o 
   4   7   2       98.26      102.04      1.05 o 
   5   7   2       67.41       50.85      0.80 o 
   6   7   2       27.04       23.52      1.13 o 
   7   7   2       25.33       23.84      1.02 o 
   8   7   2       33.26       35.49      1.28 o 
   9   7   2       75.57       74.09      2.28 o 
  10   7   2       46.20       51.10      3.53 o 
 -11   8   2        7.64        9.27      2.12 o 
 -10   8   2        5.65        7.64      0.72 o 
  -9   8   2        7.06        7.55      0.59 o 
  -8   8   2       33.67       27.60      0.77 o 
  -7   8   2        0.15        1.29      0.27 o 
  -6   8   2        4.17        6.45      0.47 o 
  -5   8   2      949.04      959.39     16.69 o 
  -4   8   2       14.74        9.57      0.38 o 
  -3   8   2       10.81       26.21      0.71 o 
  -2   8   2      167.80      182.22      2.41 o 
  -1   8   2      395.31      441.21      4.07 o 
   0   8   2      924.62     1003.13      7.81 o 
   1   8   2     4572.14     4708.66     37.72 o 
   2   8   2      430.54      498.45      4.75 o 
   3   8   2       86.26      110.42      1.03 o 
   4   8   2      262.19      227.68      2.21 o 
   5   8   2       72.17       70.67      1.02 o 
   6   8   2        2.43        3.07      0.47 o 
   7   8   2        3.01        2.66      0.61 o 
   8   8   2       20.79       19.92      1.02 o 
   9   8   2       12.77       13.74      1.02 o 
  10   8   2       33.44       31.95      2.92 o 
 -11   9   2        2.24        3.63      1.81 o 
 -10   9   2        2.93        3.96      0.62 o 
  -9   9   2       48.40       49.15      1.59 o 
  -8   9   2        4.57        3.83      0.34 o 
  -7   9   2        2.21        3.23      0.26 o 
  -6   9   2      415.95      389.93      5.59 o 
  -5   9   2        8.07        9.51      0.56 o 
  -4   9   2      371.78      344.65      5.18 o 
  -3   9   2      423.53      439.84      5.78 o 
  -2   9   2      232.31      304.59      4.43 o 
  -1   9   2        4.94        6.35      0.12 o 
   0   9   2      453.64      459.07      3.62 o 
   1   9   2     1843.58     1985.71     15.94 o 
   2   9   2      144.71      144.58      1.43 o 
   3   9   2      937.23     1027.25      8.63 o 
   4   9   2       25.32       20.14      0.31 o 
   5   9   2       36.81       34.00      0.59 o 
   6   9   2        5.63        5.44      0.52 o 
   7   9   2        6.54        4.59      0.60 o 
   8   9   2      167.78      167.31      3.49 o 
   9   9   2        2.22        4.22      0.80 o 
  10   9   2       19.35       21.47      2.52 o 
 -11  10   2        0.78        1.51      1.61 o 
 -10  10   2        5.76        6.55      0.76 o 
  -9  10   2       31.59       32.65      1.26 o 
  -8  10   2        3.72        3.09      0.36 o 
  -7  10   2        0.02        0.20      0.23 o 
  -6  10   2       13.56       13.26      0.36 o 
  -5  10   2        0.33        1.13      0.18 o 
  -4  10   2      225.39      276.91      4.20 o 
  -3  10   2      191.57      225.55      3.11 o 
  -2  10   2       27.18       26.27      0.40 o 
  -1  10   2       97.13      112.65      1.08 o 
   0  10   2      941.90      994.46      7.87 o 
   1  10   2      305.70      366.53      2.92 o 
   2  10   2       67.96       52.64      0.56 o 
   3  10   2       14.01       13.92      0.26 o 
   4  10   2        0.26        0.27      0.14 o 
   5  10   2        3.92        1.42      0.28 o 
   6  10   2       78.35       80.43      1.86 o 
   7  10   2        0.02        0.83      0.69 o 
   8  10   2      253.69      258.47      5.87 o 
   9  10   2        4.37        2.95      0.78 o 
  10  10   2       12.60       12.80      2.12 o 
 -11  11   2        0.00       -1.51      1.51 o 
 -10  11   2       43.44       44.96      3.43 o 
  -9  11   2        6.68        8.18      0.72 o 
  -8  11   2       96.51       94.03      2.48 o 
  -7  11   2      104.24      103.86      2.33 o 
  -6  11   2       22.12       22.78      0.51 o 
  -5  11   2      341.58      348.44      6.09 o 
  -4  11   2      206.62      205.94      2.74 o 
  -3  11   2      321.79      314.56      4.12 o 
  -2  11   2       35.89       35.29      0.42 o 
  -1  11   2      118.35      126.55      1.21 o 
   0  11   2      368.54      431.30      3.37 o 
   2  11   2       92.56      112.42      1.13 o 
   3  11   2        0.83        2.26      0.13 o 
   4  11   2     1220.96     1137.07     10.32 o 
   5  11   2        3.85        8.24      0.55 o 
   6  11   2       18.82       23.53      0.93 o 
   7  11   2      462.63      482.15      8.82 o 
   8  11   2        9.97        7.52      0.87 o 
   9  11   2        1.55        2.17      0.94 o 
  10  11   2        2.14        1.21      1.51 o 
 -10  12   2        3.04        2.82      1.61 o 
  -9  12   2      243.56      235.79      5.87 o 
  -8  12   2        7.01        6.81      0.44 o 
  -7  12   2       97.76       92.91      2.13 o 
  -6  12   2        0.03        0.35      0.18 o 
  -5  12   2      251.92      258.54      3.72 o 
  -4  12   2       14.63       16.81      0.39 o 
  -3  12   2       28.44       20.65      0.38 o 
  -2  12   2      297.21      345.01      3.08 o 
  -1  12   2      470.42      538.50      4.97 o 
   0  12   2       14.13       14.74      0.18 o 
   1  12   2      640.74      717.16      5.76 o 
   2  12   2      584.09      648.97      5.85 o 
   3  12   2      386.11      408.68      3.72 o 
   4  12   2        0.38        1.11      0.17 o 
   5  12   2      185.85      156.79      3.14 o 
   6  12   2       64.35       66.06      1.88 o 
   7  12   2       22.36       23.98      1.26 o 
   8  12   2        7.54        7.90      0.89 o 
   9  12   2       11.26       12.42      1.02 o 
  10  12   2       12.59       16.23      2.32 o 
 -10  13   2        5.40        5.34      1.71 o 
  -9  13   2       29.13       31.36      1.64 o 
  -8  13   2        2.98        3.50      0.40 o 
  -7  13   2       15.28       16.56      0.69 o 
  -6  13   2       28.15       25.54      0.58 o 
  -5  13   2      221.04      204.57      3.50 o 
  -4  13   2        0.87        0.19      0.12 o 
  -3  13   2        1.96        0.56      0.11 o 
  -2  13   2      519.75      619.40      5.43 o 
  -1  13   2     2759.83     2904.60     25.61 o 
   0  13   2       12.68       19.50      0.22 o 
   1  13   2      424.20      471.37      3.71 o 
   2  13   2       72.73       92.77      1.17 o 
   3  13   2       41.12       44.10      0.48 o 
   4  13   2      290.66      362.38      3.59 o 
   5  13   2        6.73       12.11      0.73 o 
   6  13   2       43.44       38.37      1.37 o 
   7  13   2        3.83        5.68      1.54 o 
   8  13   2       11.59       12.97      0.97 o 
   9  13   2        3.68        5.23      0.92 o 
 -10  14   2       25.54       26.41      3.23 o 
  -9  14   2        4.27        5.16      0.64 o 
  -8  14   2       20.89       18.80      0.74 o 
  -7  14   2      112.37      109.95      1.89 o 
  -6  14   2        6.37        5.23      0.25 o 
  -5  14   2      278.45      310.73      4.51 o 
  -4  14   2       43.20       39.99      0.62 o 
  -2  14   2     1502.49     1559.69     13.32 o 
  -1  14   2      179.93      221.09      2.06 o 
   0  14   2      638.24      665.39      5.24 o 
   1  14   2      961.45     1026.10      8.03 o 
   2  14   2       74.24       70.16      0.70 o 
   3  14   2       46.29       41.92      0.48 o 
   4  14   2      400.75      399.21      4.17 o 
   5  14   2      160.15      134.02      2.75 o 
   6  14   2      146.21      136.58      2.87 o 
   7  14   2       18.50       18.89      1.12 o 
   8  14   2        5.04        4.65      0.81 o 
   9  14   2       12.89       14.89      1.05 o 
 -10  15   2      138.04      127.22      4.74 o 
  -9  15   2        7.49        8.54      0.88 o 
  -8  15   2        1.07        0.92      0.31 o 
  -7  15   2        8.25        7.92      0.34 o 
  -6  15   2        0.46        0.92      0.34 o 
  -5  15   2        3.79        5.62      0.31 o 
  -4  15   2      244.59      251.65      3.20 o 
  -3  15   2      504.71      551.23      5.28 o 
  -2  15   2      107.90      126.52      1.13 o 
  -1  15   2      254.54      267.92      2.43 o 
   0  15   2      139.56      138.40      1.14 o 
   1  15   2      555.80      580.79      4.58 o 
   2  15   2      168.88      184.80      1.66 o 
   3  15   2        3.86        7.05      0.17 o 
   4  15   2      173.15      180.59      2.14 o 
   5  15   2       60.68       57.27      1.46 o 
   6  15   2       58.52       58.18      1.53 o 
   7  15   2       13.33       14.70      1.29 o 
   8  15   2      108.92      106.45      2.87 o 
   9  15   2        3.48        4.79      0.78 o 
 -10  16   2       14.96       21.35      2.67 o 
  -9  16   2       24.55       23.25      4.08 o 
  -8  16   2        3.55        3.58      0.38 o 
  -7  16   2       24.82       28.01      0.62 o 
  -6  16   2        3.14        2.95      0.23 o 
  -5  16   2      349.53      331.09      4.20 o 
  -4  16   2       16.79       25.89      0.47 o 
  -3  16   2       69.87       77.85      0.86 o 
  -2  16   2     1637.61     1773.93     15.17 o 
  -1  16   2        3.41        1.96      0.10 o 
   0  16   2        3.17        6.48      0.15 o 
   1  16   2       70.68       49.96      0.50 o 
   2  16   2       69.72       85.46      0.82 o 
   3  16   2      298.18      273.31      2.72 o 
   5  16   2      112.71       86.24      1.95 o 
   6  16   2       18.66       20.28      0.91 o 
   7  16   2       77.14       80.04      2.28 o 
   8  16   2        3.78        4.40      0.76 o 
   9  16   2       28.66       31.51      1.48 o 
 -10  17   2       82.01       83.78      4.38 o 
  -9  17   2       59.80       52.15      2.20 o 
  -8  17   2      122.95      117.38      2.52 o 
  -7  17   2       39.12       37.04      0.77 o 
  -6  17   2        0.04       -0.11      0.19 o 
  -5  17   2       26.69       31.06      0.55 o 
  -4  17   2      318.64      296.97      3.14 o 
  -3  17   2      296.66      311.71      3.21 o 
  -2  17   2        0.48        0.64      0.10 o 
  -1  17   2       53.86       60.30      0.67 o 
   0  17   2      430.35      450.32      3.57 o 
   1  17   2      295.30      289.74      2.37 o 
   2  17   2      189.56      192.89      1.75 o 
   3  17   2        1.58        2.57      0.15 o 
   4  17   2        1.81        2.14      0.16 o 
   5  17   2        3.95        7.72      0.57 o 
   6  17   2       72.35       67.43      1.72 o 
   7  17   2       11.84       11.47      0.90 o 
   8  17   2        2.19        2.87      0.73 o 
   9  17   2        0.01        0.47      0.80 o 
 -10  18   2      113.38      119.42      4.15 o 
  -9  18   2        2.81        3.33      0.79 o 
  -8  18   2        9.11        8.28      0.68 o 
  -7  18   2       12.89       14.58      0.47 o 
  -6  18   2        2.05        2.19      0.27 o 
  -5  18   2        3.72        4.42      0.19 o 
  -4  18   2       23.88       24.90      0.38 o 
  -3  18   2       61.33       56.61      0.67 o 
  -2  18   2       60.69       77.22      0.72 o 
  -1  18   2      109.92      126.77      1.10 o 
   0  18   2      199.60      225.12      1.82 o 
   1  18   2     2006.33     2032.75     16.41 o 
   2  18   2     2107.99     2167.54     18.86 o 
   3  18   2       35.47       36.60      0.47 o 
   4  18   2       90.14       65.68      0.74 o 
   5  18   2       11.39        8.82      0.61 o 
   6  18   2        0.96        0.96      0.48 o 
   7  18   2       52.92       50.18      1.71 o 
   8  18   2       24.02       26.07      1.26 o 
   9  18   2       10.72       10.63      0.99 o 
 -10  19   2        9.09       13.35      1.27 o 
  -9  19   2        0.23        2.03      0.80 o 
  -8  19   2       36.76       38.35      1.39 o 
  -7  19   2        8.01        7.12      0.36 o 
  -6  19   2        6.11        7.16      0.33 o 
  -5  19   2      250.78      245.46      2.87 o 
  -4  19   2        0.17        0.98      0.21 o 
  -3  19   2       14.01       16.94      0.28 o 
  -2  19   2       23.81       24.80      0.31 o 
  -1  19   2      413.10      441.14      3.47 o 
   0  19   2       32.47       33.16      0.35 o 
   1  19   2      300.93      300.13      2.54 o 
   2  19   2       90.63      104.52      1.01 o 
   3  19   2      228.06      194.42      2.00 o 
   4  19   2       22.52       13.13      0.26 o 
   5  19   2       26.51       23.03      0.79 o 
   6  19   2        2.50        3.80      0.59 o 
   7  19   2      188.79      184.55      4.45 o 
   8  19   2       19.08       21.74      1.21 o 
   9  19   2        2.71        2.65      0.80 o 
 -10  20   2      150.14      146.78      4.90 o 
  -9  20   2      116.56      113.04      3.87 o 
  -8  20   2        0.23        0.59      0.53 o 
  -7  20   2        2.05        1.49      0.32 o 
  -6  20   2      108.25      109.38      1.86 o 
  -5  20   2      126.26      123.87      1.54 o 
  -4  20   2        0.26        0.10      0.14 o 
  -3  20   2        1.41        1.70      0.12 o 
  -2  20   2       33.20       54.45      0.51 o 
  -1  20   2       56.73       54.57      0.51 o 
   0  20   2       57.70       64.26      0.60 o 
   1  20   2     1093.19     1070.23      8.83 o 
   2  20   2      509.88      472.26      4.42 o 
   3  20   2      201.59      201.51      2.08 o 
   4  20   2       39.91       34.62      0.47 o 
   5  20   2       41.89       41.19      1.09 o 
   6  20   2       54.34       53.89      1.35 o 
   7  20   2       11.06       13.91      0.97 o 
   8  20   2       93.37       96.48      2.70 o 
   9  20   2        4.70        4.15      1.45 o 
 -10  21   2        3.11        6.92      1.04 o 
  -9  21   2        6.65        8.12      0.96 o 
  -8  21   2        0.50       -0.04      0.52 o 
  -7  21   2        0.52       -0.15      0.31 o 
  -6  21   2       35.97       36.68      0.83 o 
  -5  21   2      112.48      116.13      1.61 o 
  -4  21   2        3.30        6.51      0.20 o 
  -3  21   2       49.13       51.84      0.59 o 
  -2  21   2       41.83       55.77      0.53 o 
  -1  21   2       85.87       94.36      0.83 o 
   0  21   2       15.37       18.08      0.24 o 
   1  21   2      624.72      666.74      5.54 o 
   2  21   2        1.06        0.04      0.20 o 
   3  21   2        5.65        4.01      0.22 o 
   4  21   2       13.55       11.81      0.26 o 
   5  21   2       15.12       17.05      0.72 o 
   6  21   2        8.70       10.90      0.63 o 
   7  21   2       99.88      103.18      2.77 o 
   8  21   2       16.04       18.72      1.28 o 
   9  21   2        8.02       13.08      1.05 o 
 -10  22   2        1.94        3.60      1.76 o 
  -9  22   2        1.79        2.21      0.79 o 
  -8  22   2        4.66        4.39      0.51 o 
  -7  22   2        7.15        7.41      0.55 o 
  -6  22   2      144.89      146.76      2.45 o 
  -5  22   2       48.10       42.13      1.01 o 
  -4  22   2        0.44        0.63      0.25 o 
  -3  22   2       29.17       33.25      0.45 o 
  -2  22   2       29.64       35.31      0.42 o 
  -1  22   2        4.63        5.69      0.14 o 
   0  22   2        1.24        0.00      0.10 o 
   1  22   2     2821.07     2844.37     23.82 o 
   2  22   2       44.73       53.46      0.65 o 
   3  22   2      297.89      297.96      3.11 o 
   4  22   2       28.31       27.74      0.41 o 
   5  22   2        2.16        2.68      0.43 o 
   6  22   2      115.82      110.89      2.50 o 
   7  22   2       21.83       23.86      1.08 o 
   8  22   2        0.08        0.06      0.68 o 
   9  22   2        0.33        1.00      0.75 o 
 -10  23   2        0.11        1.94      0.88 o 
  -9  23   2        2.98        4.75      0.87 o 
  -8  23   2       31.40       29.22      0.92 o 
  -7  23   2       70.96       71.49      1.52 o 
  -6  23   2        1.30        1.82      0.34 o 
  -5  23   2        5.66        5.44      0.43 o 
  -4  23   2       96.21       97.28      1.54 o 
  -3  23   2      106.58      129.55      1.43 o 
  -1  23   2       22.37       20.90      0.27 o 
   0  23   2        4.59        5.07      0.15 o 
   1  23   2      577.28      598.49      5.26 o 
   2  23   2      810.65      807.34      8.07 o 
   3  23   2        3.36        4.63      0.34 o 
   4  23   2       62.94       59.41      0.80 o 
   5  23   2       13.57       14.37      0.74 o 
   6  23   2       63.20       64.77      1.73 o 
   7  23   2       91.26       89.69      2.20 o 
   8  23   2        3.33        2.33      0.77 o 
   9  23   2       41.03       40.53      1.69 o 
  -9  24   2        0.00        0.45      0.78 o 
  -8  24   2       13.79       14.17      0.66 o 
  -7  24   2        0.02        0.82      0.37 o 
  -6  24   2        0.30        0.25      0.34 o 
  -5  24   2        5.23        6.46      0.37 o 
  -4  24   2      423.01      410.54      5.76 o 
  -3  24   2      303.56      309.74      3.43 o 
  -2  24   2      109.01      105.82      1.03 o 
  -1  24   2       29.32       23.20      0.30 o 
   0  24   2      267.32      257.61      2.32 o 
   1  24   2       36.15       41.01      0.50 o 
   2  24   2     1171.41     1150.17     11.28 o 
   3  24   2       11.05       11.77      0.48 o 
   4  24   2        9.40        7.96      0.26 o 
   5  24   2       25.03       22.69      0.93 o 
   6  24   2      121.89      122.51      2.72 o 
   7  24   2        4.34        3.93      0.66 o 
   8  24   2      123.75      121.25      3.97 o 
  -9  25   2        0.02       -0.35      0.76 o 
  -8  25   2        0.33        0.20      0.40 o 
  -7  25   2       70.05       71.28      1.54 o 
  -6  25   2       33.63       36.79      0.94 o 
  -5  25   2       33.46       34.00      0.80 o 
  -4  25   2       60.61       60.97      1.09 o 
  -3  25   2       26.42       26.41      0.39 o 
  -2  25   2      170.88      176.59      1.79 o 
  -1  25   2       18.87       22.24      0.31 o 
   0  25   2       15.21       15.98      0.27 o 
   1  25   2       71.11       67.11      0.78 o 
   2  25   2      104.08      113.99      1.36 o 
   3  25   2        4.33        6.14      0.30 o 
   4  25   2        9.74        9.12      0.32 o 
   5  25   2       45.35       42.79      1.30 o 
   6  25   2        0.10        1.84      0.59 o 
   7  25   2       24.20       23.40      1.44 o 
   8  25   2        8.84       12.60      1.16 o 
  -9  26   2        4.22        4.73      0.96 o 
  -8  26   2       20.39       20.88      0.80 o 
  -7  26   2        0.11       -0.02      0.45 o 
  -6  26   2       56.49       62.24      1.38 o 
  -5  26   2       65.10       65.20      1.27 o 
  -4  26   2      476.62      481.30      6.72 o 
  -3  26   2        4.93        3.26      0.19 o 
  -2  26   2       51.11       73.98      0.86 o 
  -1  26   2        1.59        1.70      0.17 o 
   0  26   2      121.80      125.57      1.28 o 
   1  26   2        7.55        6.31      0.23 o 
   2  26   2        4.17        5.77      0.25 o 
   3  26   2       67.60       65.70      1.04 o 
   4  26   2        0.56        1.40      0.21 o 
   5  26   2       75.29       74.58      1.85 o 
   6  26   2      157.48      159.08      3.36 o 
   7  26   2       25.25       24.10      1.09 o 
   8  26   2      127.99      127.83      3.40 o 
  -9  27   2        8.82        8.62      1.05 o 
  -8  27   2       35.54       37.21      1.06 o 
  -7  27   2        0.75        0.80      0.38 o 
  -6  27   2      107.64      105.10      2.08 o 
  -5  27   2       42.85       46.98      1.11 o 
  -4  27   2        5.40        6.25      0.45 o 
  -3  27   2      390.59      379.55      4.07 o 
  -2  27   2       10.34       16.60      0.36 o 
  -1  27   2       50.13       54.02      0.69 o 
   0  27   2       29.41       27.77      0.49 o 
   1  27   2       67.48       65.51      0.94 o 
   2  27   2      317.12      291.14      3.88 o 
   3  27   2       34.89       42.53      0.80 o 
   4  27   2       48.88       47.04      0.75 o 
   5  27   2       99.55       99.33      2.27 o 
   6  27   2      240.52      233.70      4.65 o 
   7  27   2       12.00       13.94      0.89 o 
   8  27   2        3.66        3.88      0.84 o 
  -9  28   2        0.18        0.78      0.85 o 
  -8  28   2        0.83        1.79      0.47 o 
  -7  28   2        0.19        0.22      0.42 o 
  -6  28   2        0.34        1.67      0.41 o 
  -5  28   2      161.80      162.18      3.00 o 
  -4  28   2       33.88       37.61      0.80 o 
  -3  28   2      510.52      478.72      4.63 o 
  -2  28   2       19.82       18.70      0.51 o 
  -1  28   2       43.11       47.53      0.70 o 
   0  28   2      108.21      109.41      1.42 o 
   1  28   2       10.50       11.80      0.36 o 
   2  28   2       10.29       10.23      0.43 o 
   3  28   2      210.54      203.54      2.92 o 
   4  28   2        0.49        0.41      0.22 o 
   5  28   2       38.50       40.55      1.29 o 
   6  28   2        9.16       12.02      0.82 o 
   7  28   2       16.27       16.74      0.97 o 
   8  28   2       18.11       20.21      1.25 o 
  -9  29   2        7.41       10.18      2.22 o 
  -8  29   2       13.93       13.53      0.71 o 
  -7  29   2        8.35       10.10      0.65 o 
  -6  29   2        4.36        4.83      0.48 o 
  -5  29   2       20.80       22.13      0.76 o 
  -4  29   2        9.36        8.56      0.42 o 
  -3  29   2       44.26       56.80      0.87 o 
  -2  29   2       55.06       60.80      0.89 o 
  -1  29   2       63.48       64.56      0.89 o 
   0  29   2       10.23       13.60      0.39 o 
   1  29   2        6.28        7.33      0.33 o 
   2  29   2      135.11      130.26      2.05 o 
   3  29   2       15.33       17.23      0.50 o 
   4  29   2        5.60        4.85      0.28 o 
   5  29   2      209.92      202.17      4.98 o 
   6  29   2       38.98       37.20      1.32 o 
   7  29   2       27.79       23.82      1.10 o 
   8  29   2        0.55        0.38      0.76 o 
  -9  30   2       21.19       23.39      2.72 o 
  -8  30   2        0.12        0.00      0.60 o 
  -7  30   2       25.82       26.34      1.91 o 
  -6  30   2      121.44      122.00      2.41 o 
  -5  30   2      124.00      126.81      3.03 o 
  -4  30   2       25.94       23.80      0.87 o 
  -3  30   2      173.19      172.30      2.20 o 
  -2  30   2       68.05       53.26      0.94 o 
  -1  30   2        0.02        0.06      0.18 o 
   0  30   2        0.67        0.69      0.24 o 
   1  30   2       74.13       77.34      1.34 o 
   2  30   2       15.86       19.05      0.50 o 
   3  30   2       19.02       17.36      0.51 o 
   4  30   2        9.29       10.20      0.36 o 
   5  30   2      113.53      115.42      2.62 o 
   6  30   2       38.99       35.32      1.28 o 
   7  30   2        1.27        0.99      0.65 o 
   8  30   2        6.39        7.60      0.99 o 
  -8  31   2       10.82        9.75      0.90 o 
  -7  31   2        3.37        2.99      0.64 o 
  -6  31   2       41.38       45.61      1.60 o 
  -5  31   2       21.68       24.51      1.09 o 
  -4  31   2      141.25      131.98      2.45 o 
  -3  31   2      189.01      197.00      2.49 o 
  -2  31   2       74.76       71.33      1.03 o 
  -1  31   2        5.17        8.48      0.34 o 
   0  31   2        2.32        4.23      0.33 o 
   1  31   2        2.87        2.35      0.28 o 
   2  31   2       39.75       40.38      0.74 o 
   3  31   2       73.70       74.58      1.26 o 
   4  31   2       28.68       26.83      0.61 o 
   5  31   2       13.67       15.26      0.92 o 
   6  31   2       20.11       21.43      1.04 o 
   7  31   2        0.16        0.25      0.63 o 
  -8  32   2        2.29        1.42      0.72 o 
  -7  32   2       23.89       22.25      1.12 o 
  -6  32   2        7.35       11.54      0.83 o 
  -5  32   2       70.71       70.37      1.95 o 
  -4  32   2        0.03        1.10      0.57 o 
  -3  32   2       18.73       14.83      0.43 o 
  -2  32   2       19.83       18.16      0.46 o 
  -1  32   2       25.29       24.95      0.56 o 
   0  32   2        8.68        6.88      0.36 o 
   1  32   2        9.45        8.64      0.42 o 
   2  32   2        0.06        1.15      0.27 o 
   3  32   2      189.89      181.09      3.61 o 
   4  32   2       16.89       14.85      0.47 o 
   5  32   2       69.12       67.11      1.80 o 
   6  32   2      106.63      102.35      2.47 o 
   7  32   2        7.60        7.25      0.80 o 
  -8  33   2       58.32       60.77      1.96 o 
  -7  33   2        0.41        0.30      0.63 o 
  -6  33   2      268.70      270.70      6.02 o 
  -5  33   2       82.27       88.72      2.35 o 
  -4  33   2        1.67        2.80      0.42 o 
  -3  33   2       18.23       16.00      0.45 o 
  -2  33   2      150.71      144.85      1.87 o 
  -1  33   2        2.11        2.54      0.27 o 
   0  33   2        3.23        3.12      0.31 o 
   1  33   2       22.11       18.71      0.55 o 
   2  33   2      170.86      165.73      2.36 o 
   3  33   2       45.00       44.74      0.93 o 
   4  33   2        0.78        0.68      0.27 o 
   5  33   2       13.35       12.17      0.82 o 
   6  33   2       20.94       23.06      1.11 o 
   7  33   2        0.43        1.03      0.66 o 
  -8  34   2        0.32        0.93      0.70 o 
  -7  34   2        3.06        3.23      0.69 o 
  -6  34   2        3.16        5.72      0.74 o 
  -5  34   2       20.60       20.96      1.33 o 
  -4  34   2      109.87      104.36      2.33 o 
  -3  34   2        2.45        2.73      0.27 o 
  -2  34   2      113.26      106.51      1.45 o 
  -1  34   2        5.28        6.73      0.34 o 
   0  34   2        0.03        0.04      0.29 o 
   1  34   2        4.94        7.72      0.43 o 
   2  34   2       52.95       54.59      1.03 o 
   3  34   2       28.29       29.58      0.75 o 
   4  34   2        0.14        0.45      0.27 o 
   5  34   2       15.78       15.76      1.09 o 
   6  34   2        2.80        3.25      0.67 o 
   7  34   2        0.00       -0.19      0.92 o 
  -8  35   2        3.70        3.06      0.79 o 
  -7  35   2        6.35        6.76      1.00 o 
  -6  35   2       65.13       62.00      1.92 o 
  -5  35   2       56.34       56.39      1.77 o 
  -4  35   2       22.73       22.25      0.72 o 
  -3  35   2       61.76       61.39      0.98 o 
  -2  35   2       26.21       29.80      0.70 o 
  -1  35   2       21.16       18.19      0.56 o 
   0  35   2        0.58        1.08      0.30 o 
   1  35   2        8.06        8.05      0.41 o 
   2  35   2      198.86      191.95      2.80 o 
   3  35   2       26.91       27.03      0.73 o 
   4  35   2       37.34       35.31      0.74 o 
   5  35   2        0.01        0.14      0.63 o 
   6  35   2       26.94       25.62      1.17 o 
   7  35   2        3.46        2.91      0.90 o 
  -7  36   2       11.25       13.01      0.95 o 
  -6  36   2       59.99       63.94      1.98 o 
  -5  36   2        4.30        4.92      0.70 o 
  -4  36   2       36.58       36.10      1.11 o 
  -3  36   2       30.20       29.47      0.70 o 
  -2  36   2      172.58      163.26      2.34 o 
  -1  36   2       31.53       29.66      0.71 o 
   0  36   2       41.08       43.81      0.89 o 
   1  36   2       69.72       68.01      1.21 o 
   2  36   2       50.67       53.02      1.02 o 
   3  36   2        1.36        1.60      0.36 o 
   4  36   2        4.95        4.36      0.44 o 
   5  36   2        1.90        1.56      0.65 o 
   6  36   2        0.08        0.29      0.65 o 
  -7  37   2       69.91       71.80      2.21 o 
  -6  37   2       26.31       26.36      1.26 o 
  -5  37   2       52.91       51.92      1.73 o 
  -4  37   2       40.45       41.20      1.23 o 
  -3  37   2      119.51      111.36      1.77 o 
  -2  37   2        7.20        7.75      0.41 o 
  -1  37   2       41.87       41.06      0.87 o 
   0  37   2      165.08      151.70      2.28 o 
   1  37   2       22.68       22.46      0.65 o 
   2  37   2       45.53       43.64      0.92 o 
   3  37   2        0.45        1.23      0.38 o 
   4  37   2        2.20        2.24      0.43 o 
   5  37   2        3.00        3.57      0.68 o 
   6  37   2        1.45        0.26      0.70 o 
  -7  38   2       10.53       10.94      1.00 o 
  -6  38   2        1.52        1.14      0.68 o 
  -5  38   2       36.56       34.37      1.37 o 
  -4  38   2        1.36        2.16      0.63 o 
  -3  38   2       83.93       78.97      1.35 o 
  -2  38   2       17.75       18.04      0.61 o 
  -1  38   2       19.67       20.05      0.63 o 
   0  38   2        0.01        1.36      0.34 o 
   1  38   2      107.94      105.23      1.71 o 
   2  38   2        0.70        0.58      0.34 o 
   3  38   2      135.57      136.05      2.19 o 
   4  38   2        0.92        1.94      0.41 o 
   5  38   2        6.34        7.17      0.80 o 
   6  38   2       21.89       21.85      1.15 o 
  -7  39   2        0.00       -0.08      0.72 o 
  -6  39   2       22.11       21.69      1.20 o 
  -5  39   2       53.64       49.74      1.72 o 
  -4  39   2        1.82        2.42      0.67 o 
  -3  39   2       23.10       25.28      0.65 o 
  -2  39   2        5.67        6.00      0.42 o 
  -1  39   2       71.11       71.03      1.28 o 
   0  39   2        7.74        6.56      0.44 o 
   1  39   2       14.68       16.74      0.60 o 
   2  39   2        3.68        3.25      0.41 o 
   3  39   2      183.93      177.52      3.27 o 
   4  39   2       44.38       44.75      1.06 o 
   5  39   2        0.00        1.04      0.65 o 
   6  39   2        1.23        0.71      0.77 o 
  -6  40   2       40.40       40.11      1.59 o 
  -5  40   2        0.66        1.28      0.69 o 
  -4  40   2        7.69        7.59      0.80 o 
  -3  40   2       88.32       79.93      1.63 o 
  -2  40   2        2.39        3.03      0.40 o 
  -1  40   2       99.93       92.32      1.56 o 
   0  40   2       17.09       17.16      0.62 o 
   1  40   2        3.45        3.79      0.41 o 
   2  40   2        0.83        0.48      0.37 o 
   3  40   2        3.94        5.73      0.57 o 
   4  40   2       23.18       23.47      0.78 o 
   5  40   2       90.24       90.23      2.34 o 
  -6  41   2        0.47        0.10      0.67 o 
  -5  41   2       37.34       36.20      1.51 o 
  -4  41   2        4.70        5.87      0.78 o 
  -3  41   2       29.36       29.47      0.91 o 
  -2  41   2        0.11        0.84      0.37 o 
  -1  41   2        4.49        5.31      0.45 o 
   0  41   2       14.73       13.70      0.56 o 
   1  41   2        2.62        2.62      0.41 o 
   2  41   2        1.67        0.64      0.38 o 
   3  41   2       38.00       36.88      0.92 o 
   4  41   2      148.22      140.76      2.40 o 
   5  41   2       30.53       32.98      1.66 o 
  -6  42   2       13.96       12.17      1.04 o 
  -5  42   2       18.47       20.04      1.18 o 
  -4  42   2        0.54       -0.65      0.65 o 
  -3  42   2       86.26       82.54      1.70 o 
  -2  42   2       78.34       81.70      1.50 o 
  -1  42   2        1.14        1.32      0.42 o 
   0  42   2        6.56        6.67      0.47 o 
   1  42   2        6.32        4.97      0.45 o 
   2  42   2        8.43        8.32      0.52 o 
   3  42   2        3.16        3.15      0.51 o 
   4  42   2       44.05       44.10      1.08 o 
   5  42   2       38.36       36.63      1.61 o 
  -5  43   2        5.88        5.49      0.86 o 
  -4  43   2        0.60        0.07      0.69 o 
  -3  43   2        5.77        6.62      0.54 o 
  -2  43   2       78.71       84.74      1.56 o 
  -1  43   2       66.05       57.95      1.17 o 
   0  43   2       10.24       10.60      0.54 o 
   1  43   2       19.04       19.02      0.68 o 
   2  43   2       18.42       19.71      0.71 o 
   3  43   2       40.41       39.45      1.57 o 
   4  43   2        7.27        8.00      0.55 o 
  -5  44   2        0.07       -0.71      0.71 o 
  -4  44   2        0.24        0.37      0.71 o 
  -3  44   2        0.00        0.79      0.48 o 
  -2  44   2      246.42      238.02      3.88 o 
  -1  44   2        3.87        4.87      0.47 o 
   0  44   2       35.90       33.92      0.88 o 
   1  44   2        0.35        0.22      0.41 o 
   2  44   2       32.64       28.66      0.84 o 
   3  44   2       34.25       32.06      1.02 o 
   4  44   2       46.79       40.11      1.27 o 
  -4  45   2        8.56        6.16      1.03 o 
  -3  45   2       27.73       25.40      0.94 o 
  -2  45   2       43.69       46.56      1.24 o 
  -1  45   2       34.43       31.26      0.86 o 
   0  45   2        1.07        2.69      0.46 o 
   1  45   2       27.88       25.62      0.80 o 
   2  45   2       12.14       11.78      0.59 o 
   3  45   2        0.32        0.51      0.44 o 
  -4  46   2        4.88        4.69      1.11 o 
  -3  46   2        3.74        3.75      0.53 o 
  -2  46   2       96.47       89.66      1.94 o 
  -1  46   2       20.58       21.01      0.75 o 
   0  46   2       51.75       49.10      1.10 o 
   1  46   2       61.52       54.11      1.17 o 
   2  46   2        5.54        5.70      0.52 o 
   3  46   2        0.03       -0.46      0.46 o 
  -3  47   2       22.19       21.58      0.95 o 
  -2  47   2       14.45       16.30      0.79 o 
  -1  47   2        8.68        9.10      0.57 o 
   0  47   2        3.57        3.83      0.53 o 
   1  47   2       61.14       59.25      1.25 o 
   2  47   2       12.22        9.36      0.58 o 
  -2  48   2       16.54       16.47      0.86 o 
  -1  48   2        0.25        0.10      0.43 o 
   0  48   2        0.03       -0.18      0.45 o 
   1  48   2       24.87       25.62      0.84 o 
   2  48   2       29.75       26.71      2.62 o 
  -1  49   2       28.68       26.67      0.86 o 
   0  49   2       38.82       33.42      0.95 o 
 -11   0   3       89.56       87.66      8.72 o 
  -9   0   3      130.04      110.78      5.24 o 
  -7   0   3       85.39       74.79      3.73 o 
  -3   0   3     3937.92     4305.44     85.31 o 
  -1   0   3     4403.57     4439.32     59.40 o 
   1   0   3      480.26      520.59      5.68 o 
   3   0   3     4932.46     4846.55     56.66 o 
   5   0   3       74.56       69.40      1.90 o 
   7   0   3        4.69        3.82      1.16 o 
   9   0   3        1.32        1.11      1.21 o 
 -11   1   3        3.87        4.86      1.31 o 
 -10   1   3      100.69       92.96      2.68 o 
  -9   1   3        8.46        9.60      2.02 o 
  -8   1   3       11.11       13.40      1.17 o 
  -7   1   3      290.57      259.45      7.09 o 
  -6   1   3        8.38        7.13      1.11 o 
  -5   1   3        0.48        0.20      0.43 o 
  -4   1   3      386.22      423.72      8.05 o 
  -3   1   3      327.95      374.92      5.36 o 
  -2   1   3     2008.52     2038.77     27.75 o 
  -1   1   3      116.42      124.28      1.14 o 
   0   1   3      917.12      859.54      6.38 o 
   1   1   3      102.24       99.58      0.80 o 
   2   1   3      407.97      446.25      3.37 o 
   3   1   3      393.89      385.75      3.27 o 
   4   1   3       28.75       31.82      0.39 o 
   5   1   3      443.01      426.65      6.48 o 
   6   1   3       42.00       42.19      1.26 o 
   7   1   3        3.04        2.20      0.58 o 
   8   1   3       69.86       67.08      2.11 o 
   9   1   3        1.10        0.81      0.93 o 
 -11   2   3        4.57        3.84      0.63 o 
 -10   2   3        5.63        5.33      0.51 o 
  -9   2   3        4.53        7.37      1.97 o 
  -8   2   3      197.90      182.31      5.35 o 
  -7   2   3        5.52        4.88      0.82 o 
  -6   2   3        0.17       -0.30      0.60 o 
  -5   2   3        8.98        8.02      0.71 o 
  -4   2   3      290.94      336.09      5.96 o 
  -3   2   3     2142.58     2218.40     34.08 o 
  -2   2   3      167.13      160.71      2.32 o 
  -1   2   3     1064.68     1102.73      9.63 o 
   0   2   3      242.37      237.11      1.81 o 
   1   2   3      355.67      370.62      3.14 o 
   2   2   3      226.16      231.47      1.77 o 
   3   2   3        1.46        3.89      0.24 o 
   4   2   3      676.54      665.64      5.84 o 
   5   2   3       17.63       17.09      0.82 o 
   6   2   3      114.52      118.36      2.56 o 
   7   2   3        8.86        7.64      0.68 o 
   8   2   3        0.07       -0.69      0.69 o 
   9   2   3       44.16       48.82      2.32 o 
 -11   3   3       60.55       54.21      1.60 o 
 -10   3   3        1.43        1.64      0.42 o 
  -9   3   3       40.42       38.48      3.07 o 
  -8   3   3        5.47        8.86      1.03 o 
  -7   3   3       86.48       77.90      3.63 o 
  -6   3   3       14.06       19.34      1.17 o 
  -5   3   3       24.18       28.28      1.28 o 
  -4   3   3       14.35       20.54      0.60 o 
  -3   3   3     1390.07     1439.13     22.14 o 
  -2   3   3      580.82      619.88      8.67 o 
  -1   3   3      704.91      749.29      6.79 o 
   0   3   3      223.66      248.01      1.94 o 
   1   3   3       31.21       21.98      0.24 o 
   2   3   3     1132.32     1139.34      9.00 o 
   3   3   3        1.36        2.29      0.23 o 
   4   3   3      307.15      255.00      2.23 o 
   5   3   3      365.17      354.80      5.45 o 
   6   3   3       48.04       45.13      1.31 o 
   7   3   3        0.01       -0.54      0.54 o 
   8   3   3        9.75        8.75      1.26 o 
   9   3   3       93.95      100.73      6.35 o 
 -11   4   3        0.55        0.34      0.98 o 
 -10   4   3        6.02        5.80      0.74 o 
  -9   4   3       33.77       31.10      1.78 o 
  -8   4   3       18.38       16.03      1.41 o 
  -7   4   3        4.35        2.40      0.75 o 
  -6   4   3      804.06      709.24     17.89 o 
  -5   4   3      129.90      130.53      2.95 o 
  -4   4   3      334.59      336.44      6.80 o 
  -3   4   3     2356.42     2510.85     43.73 o 
  -2   4   3      201.66      230.77      4.00 o 
  -1   4   3      427.25      445.90      3.83 o 
   0   4   3     3430.15     3487.07     26.07 o 
   1   4   3       51.29       49.59      0.58 o 
   2   4   3      231.88      209.71      1.70 o 
   3   4   3      334.18      309.02      2.45 o 
   4   4   3        4.62        5.67      0.21 o 
   5   4   3        1.99        0.48      0.32 o 
   6   4   3       78.29       71.50      2.68 o 
   7   4   3      104.23      103.49      2.36 o 
   8   4   3      111.35      111.89      4.52 o 
   9   4   3       72.90       75.85      2.81 o 
 -11   5   3        1.10        1.21      0.54 o 
 -10   5   3        1.77        2.55      0.47 o 
  -9   5   3       49.98       49.85      1.58 o 
  -8   5   3        8.53        8.79      1.16 o 
  -7   5   3       72.58       60.86      2.28 o 
  -6   5   3        7.25        7.12      0.82 o 
  -5   5   3       26.71       22.39      0.58 o 
  -4   5   3       20.56       14.53      0.53 o 
  -3   5   3      527.53      578.12      8.95 o 
  -2   5   3      850.75      949.42     13.24 o 
   0   5   3      188.66      174.70      1.40 o 
   1   5   3      761.76      750.35      6.34 o 
   2   5   3      193.47      198.30      1.61 o 
   3   5   3       55.61       56.44      0.60 o 
   4   5   3      401.16      396.60      3.53 o 
   5   5   3       21.93       19.05      0.71 o 
   6   5   3       38.28       38.87      1.57 o 
   7   5   3       38.27       36.93      1.64 o 
   8   5   3      176.38      180.22      4.36 o 
   9   5   3        6.84        7.95      1.33 o 
 -11   6   3       42.27       41.57      1.53 o 
 -10   6   3       16.08       14.13      0.76 o 
  -9   6   3        0.67        0.48      0.40 o 
  -8   6   3       19.93       23.07      1.53 o 
  -7   6   3        4.68        8.15      0.89 o 
  -6   6   3      183.42      158.30      4.53 o 
  -5   6   3      131.51      125.07      4.04 o 
  -4   6   3      508.40      503.65     11.44 o 
  -3   6   3       13.86        7.88      0.23 o 
  -2   6   3        0.59        1.58      0.26 o 
  -1   6   3      217.61      202.80      1.84 o 
   0   6   3      373.88      401.15      3.19 o 
   1   6   3     1334.07     1542.61     11.92 o 
   2   6   3       12.07        8.49      0.19 o 
   3   6   3        6.92       11.78      0.26 o 
   4   6   3      125.86      123.81      1.20 o 
   5   6   3        0.68        0.52      0.35 o 
   6   6   3        0.00        0.03      0.46 o 
   7   6   3      127.96      131.39      3.33 o 
   8   6   3      181.39      186.07      6.99 o 
   9   6   3        3.71        6.63      0.91 o 
 -11   7   3       26.50       26.55      1.82 o 
 -10   7   3        2.23        1.79      0.49 o 
  -9   7   3       27.70       27.59      1.11 o 
  -8   7   3      197.21      195.48      6.30 o 
  -7   7   3      418.98      383.63     10.12 o 
  -6   7   3      121.98      102.49      4.23 o 
  -5   7   3        8.60        7.70      0.34 o 
  -4   7   3       55.98       47.81      1.25 o 
  -3   7   3       55.33       62.00      1.13 o 
  -2   7   3       18.59       17.91      0.33 o 
  -1   7   3       72.16       66.97      0.67 o 
   0   7   3     1066.47     1182.99      9.39 o 
   1   7   3       37.56       31.97      0.35 o 
   2   7   3      114.81      101.24      0.87 o 
   3   7   3      125.68      123.58      1.09 o 
   4   7   3      211.45      233.99      2.15 o 
   5   7   3      112.25      102.64      1.83 o 
   6   7   3       37.04       39.03      1.21 o 
   7   7   3      254.57      265.50      5.97 o 
   8   7   3       92.00       91.16      2.64 o 
   9   7   3        0.18        1.14      1.17 o 
 -11   8   3       30.71       29.98      1.58 o 
 -10   8   3       10.76       11.22      0.82 o 
  -9   8   3       50.57       52.84      1.34 o 
  -8   8   3       10.51       11.51      0.44 o 
  -7   8   3        9.74       14.99      1.14 o 
  -6   8   3      147.21      124.09      3.70 o 
  -5   8   3      462.32      482.45     13.50 o 
  -4   8   3      324.43      308.45      5.33 o 
  -3   8   3      136.78      116.57      1.74 o 
  -2   8   3      131.63      152.81      1.80 o 
  -1   8   3        0.18        1.33      0.16 o 
   0   8   3       40.40       46.77      0.44 o 
   1   8   3      334.09      315.77      2.71 o 
   2   8   3      135.85      146.50      1.30 o 
   3   8   3       87.84      103.89      0.97 o 
   4   8   3       38.80       29.20      0.41 o 
   5   8   3       99.37      103.47      1.83 o 
   6   8   3       33.93       31.53      1.34 o 
   7   8   3      171.92      171.62      4.70 o 
   8   8   3       89.93       82.34      3.14 o 
   9   8   3        0.00        0.54      0.74 o 
 -11   9   3      108.94      108.66      3.05 o 
 -10   9   3        8.20        7.32      0.61 o 
  -9   9   3        0.13        0.57      0.30 o 
  -8   9   3       24.55       24.69      0.73 o 
  -7   9   3      152.32      141.76      3.53 o 
  -6   9   3      124.54      118.00      2.97 o 
  -5   9   3       18.19       20.37      0.61 o 
  -4   9   3       13.32       17.90      0.59 o 
  -3   9   3       34.68       49.60      0.82 o 
  -2   9   3      719.29      748.24      6.98 o 
  -1   9   3      353.78      374.03      3.47 o 
   0   9   3      170.73      214.81      1.84 o 
   1   9   3     2949.92     3090.25     25.93 o 
   2   9   3       98.18      125.13      1.17 o 
   3   9   3      121.45      114.16      1.03 o 
   5   9   3       17.81       13.07      0.54 o 
   6   9   3        2.49        1.30      0.56 o 
   7   9   3       17.96       22.45      1.27 o 
   8   9   3       21.85       24.09      1.36 o 
   9   9   3        1.55        3.10      0.78 o 
 -11  10   3       31.89       34.98      3.23 o 
 -10  10   3       28.00       27.00      1.22 o 
  -9  10   3       54.34       49.72      1.30 o 
  -8  10   3       58.12       57.90      1.40 o 
  -7  10   3      118.85      126.72      3.20 o 
  -6  10   3       51.73       50.36      1.52 o 
  -5  10   3      213.35      202.78      4.87 o 
  -4  10   3      326.98      356.51      7.05 o 
  -3  10   3      370.29      368.08      5.23 o 
  -2  10   3      290.85      338.84      3.20 o 
  -1  10   3      543.39      584.62      5.38 o 
   0  10   3      187.31      222.00      1.90 o 
   1  10   3     1110.12     1190.87     10.01 o 
   2  10   3      286.09      316.20      2.79 o 
   3  10   3      464.80      450.28      4.13 o 
   4  10   3       49.22       37.20      0.47 o 
   5  10   3       61.04       61.27      1.23 o 
   6  10   3       48.03       48.64      2.08 o 
   7  10   3      412.07      424.03      9.12 o 
   8  10   3       48.89       49.39      2.26 o 
   9  10   3        0.79        2.19      0.78 o 
 -11  11   3        6.95        9.88      2.12 o 
 -10  11   3       34.17       32.04      1.22 o 
  -9  11   3       45.49       42.78      1.39 o 
  -8  11   3       12.95       14.83      0.59 o 
  -7  11   3       83.13       76.05      1.76 o 
  -6  11   3      118.58      110.56      1.97 o 
  -5  11   3       49.71       52.62      0.93 o 
  -4  11   3      947.81      973.73     13.88 o 
  -3  11   3     1108.71     1155.78     16.18 o 
  -2  11   3      299.99      346.38      3.27 o 
  -1  11   3       92.36       83.50      0.81 o 
   0  11   3      292.56      295.46      2.51 o 
   1  11   3       26.81       26.49      0.32 o 
   2  11   3       85.58       91.05      0.91 o 
   3  11   3      795.70      707.24      6.73 o 
   4  11   3       22.83       34.34      0.53 o 
   5  11   3        5.52        2.29      0.38 o 
   6  11   3       49.15       48.73      1.57 o 
   7  11   3       81.73       83.76      3.16 o 
   8  11   3       81.74       82.34      3.73 o 
   9  11   3       29.05       29.44      1.45 o 
 -11  12   3        4.53        6.45      1.92 o 
 -10  12   3        2.18        1.78      0.44 o 
  -9  12   3        5.10        4.95      0.43 o 
  -8  12   3      109.55      107.27      2.43 o 
  -7  12   3      133.26      132.09      2.89 o 
  -6  12   3       58.54       59.37      1.59 o 
  -5  12   3      102.93       95.91      1.55 o 
  -4  12   3      391.13      405.86      5.77 o 
  -3  12   3       76.98       85.13      1.13 o 
  -2  12   3     1534.99     1577.98     13.34 o 
  -1  12   3        2.98        3.65      0.22 o 
   0  12   3      264.59      284.12      2.33 o 
   1  12   3       10.80        9.28      0.28 o 
   2  12   3       11.89       11.51      0.22 o 
   3  12   3        9.83       12.20      0.28 o 
   4  12   3      177.33      158.53      1.61 o 
   5  12   3       22.79       15.07      0.58 o 
   6  12   3       49.20       43.95      1.51 o 
   7  12   3        6.27        7.59      1.18 o 
   8  12   3        0.01        0.50      0.73 o 
   9  12   3       18.50       21.94      1.28 o 
 -10  13   3       23.28       22.49      0.97 o 
  -9  13   3        8.27        9.01      0.49 o 
  -8  13   3       11.76       11.87      0.51 o 
  -7  13   3       50.14       43.13      1.05 o 
  -6  13   3       34.50       29.76      0.62 o 
  -5  13   3        1.80        1.35      0.18 o 
  -4  13   3      671.95      622.73      8.79 o 
  -3  13   3      106.10      131.35      1.52 o 
  -2  13   3       75.20       94.56      0.86 o 
  -1  13   3      362.42      377.06      3.34 o 
   0  13   3       41.37       56.67      0.52 o 
   1  13   3        6.96        9.03      0.18 o 
   2  13   3       24.73       24.73      0.34 o 
   3  13   3       42.72       57.95      0.69 o 
   4  13   3      162.24      182.91      1.89 o 
   5  13   3        2.76        1.53      0.24 o 
   6  13   3       26.79       26.22      1.22 o 
   7  13   3       25.14       25.34      1.29 o 
   8  13   3       27.02       25.35      1.34 o 
   9  13   3        2.35        3.96      0.83 o 
 -10  14   3        4.54        4.79      1.06 o 
  -9  14   3        0.33        0.60      0.33 o 
  -8  14   3       17.23       12.80      0.52 o 
  -7  14   3       33.93       34.35      1.02 o 
  -6  14   3       35.93       31.30      0.62 o 
  -5  14   3       76.01       75.36      1.21 o 
  -4  14   3       29.88       44.70      0.77 o 
  -3  14   3     1364.58     1436.72     13.99 o 
  -2  14   3      313.65      312.74      2.69 o 
  -1  14   3      214.85      203.90      1.80 o 
   0  14   3      111.56      118.95      1.01 o 
   1  14   3       11.31        5.86      0.15 o 
   2  14   3        9.02        6.46      0.17 o 
   3  14   3      587.17      593.89      5.67 o 
   4  14   3       34.08       12.49      0.34 o 
   5  14   3       90.03       94.82      1.67 o 
   6  14   3      100.84       91.59      2.50 o 
   7  14   3       63.69       61.15      1.99 o 
   8  14   3        2.47        3.52      0.82 o 
   9  14   3       24.81       24.90      1.64 o 
 -10  15   3        0.24        1.41      0.73 o 
  -9  15   3        0.23        0.38      0.34 o 
  -8  15   3      126.33      123.83      2.56 o 
  -7  15   3      199.44      195.77      3.73 o 
  -6  15   3        4.56        6.03      0.29 o 
  -5  15   3        0.33        2.36      0.24 o 
  -4  15   3       36.28       35.24      0.61 o 
  -3  15   3      299.37      307.18      2.96 o 
  -2  15   3      477.17      517.47      4.55 o 
  -1  15   3       52.70       43.02      0.45 o 
   0  15   3       39.79       34.19      0.36 o 
   1  15   3     1032.66     1016.42      8.40 o 
   2  15   3      158.64      169.10      1.52 o 
   3  15   3        0.07        0.53      0.15 o 
   4  15   3      966.65      833.74      8.12 o 
   5  15   3        0.04        0.61      0.21 o 
   6  15   3        6.95        8.24      0.68 o 
   7  15   3        0.33        0.12      0.63 o 
   8  15   3        1.88        0.91      0.73 o 
   9  15   3        0.00       -0.47      0.73 o 
 -10  16   3       81.91       86.23      3.17 o 
  -9  16   3       41.89       42.27      1.08 o 
  -8  16   3       50.48       52.81      1.56 o 
  -7  16   3       13.34       14.94      0.49 o 
  -6  16   3        0.01        0.42      0.22 o 
  -5  16   3      884.31      877.84     11.69 o 
  -4  16   3      163.26      180.12      2.20 o 
  -2  16   3        0.13        0.38      0.09 o 
  -1  16   3      350.27      357.67      3.05 o 
   0  16   3       32.74       25.50      0.28 o 
   1  16   3       71.55       63.47      0.62 o 
   2  16   3        0.31        0.02      0.12 o 
   3  16   3        5.12        3.18      0.17 o 
   4  16   3      676.25      625.19      6.13 o 
   5  16   3        5.37        6.66      0.31 o 
   6  16   3        5.89        5.15      0.76 o 
   7  16   3       73.35       74.71      2.26 o 
   8  16   3        4.93        6.61      0.86 o 
   9  16   3       10.31       10.75      1.01 o 
 -10  17   3       43.16       43.55      2.27 o 
  -9  17   3       29.89       32.00      1.23 o 
  -8  17   3        3.26        4.83      0.39 o 
  -7  17   3        0.00        0.39      0.23 o 
  -6  17   3       10.71       10.11      0.37 o 
  -5  17   3       76.26       72.32      1.12 o 
  -4  17   3       17.16       19.42      0.34 o 
  -3  17   3      124.41      136.58      1.45 o 
  -2  17   3        7.61        5.28      0.14 o 
  -1  17   3      109.25       99.26      0.91 o 
   0  17   3      359.40      351.58      2.75 o 
   1  17   3       77.90       78.12      0.77 o 
   2  17   3      250.00      230.49      2.11 o 
   3  17   3       13.85        9.41      0.25 o 
   4  17   3      334.74      358.59      3.82 o 
   5  17   3      115.32      118.91      1.91 o 
   6  17   3        6.59        6.45      0.74 o 
   7  17   3        4.53        5.38      0.81 o 
   8  17   3        0.08       -0.46      0.60 o 
   9  17   3       53.50       52.68      2.51 o 
 -10  18   3        4.66        5.39      1.76 o 
  -9  18   3        0.34        0.43      0.49 o 
  -8  18   3       26.54       26.08      0.78 o 
  -7  18   3       52.67       54.60      1.17 o 
  -6  18   3        9.63       10.09      0.36 o 
  -5  18   3       17.54       25.47      0.58 o 
  -4  18   3      622.82      665.78      6.93 o 
  -3  18   3       28.96       35.55      0.48 o 
  -2  18   3      102.59      110.84      1.03 o 
  -1  18   3        0.09        0.59      0.09 o 
   0  18   3       11.39       12.07      0.20 o 
   1  18   3      645.10      671.29      5.58 o 
   2  18   3        2.94        5.10      0.22 o 
   3  18   3       27.84       30.78      0.46 o 
   4  18   3       34.82       33.01      0.52 o 
   5  18   3        1.88        3.45      0.29 o 
   6  18   3        0.43        0.03      0.51 o 
   7  18   3       24.43       28.62      1.43 o 
   8  18   3        5.93        5.34      0.84 o 
   9  18   3        0.28        0.84      0.77 o 
 -10  19   3        1.32        1.71      0.80 o 
  -9  19   3        5.19        5.79      0.63 o 
  -8  19   3        1.25        1.60      0.47 o 
  -7  19   3       10.74        9.73      0.41 o 
  -6  19   3      137.91      142.54      2.24 o 
  -5  19   3       59.31       55.33      0.81 o 
  -4  19   3      468.60      490.77      5.59 o 
  -3  19   3      112.18      132.25      1.62 o 
  -2  19   3       22.16       31.05      0.36 o 
  -1  19   3       51.73       59.27      0.61 o 
   0  19   3        0.37        0.84      0.10 o 
   1  19   3      568.98      575.35      4.89 o 
   2  19   3      392.55      372.58      3.52 o 
   3  19   3        0.35        0.18      0.17 o 
   4  19   3       14.82       10.56      0.34 o 
   5  19   3       33.81       30.35      0.74 o 
   6  19   3        6.46        5.63      0.66 o 
   7  19   3      232.63      231.66      6.25 o 
   8  19   3       17.15       18.60      1.20 o 
   9  19   3       11.99       12.72      1.17 o 
 -10  20   3        0.28        1.40      1.01 o 
  -9  20   3        8.97        7.32      0.70 o 
  -8  20   3        4.11        3.30      0.53 o 
  -7  20   3       63.33       64.37      1.34 o 
  -6  20   3        0.02        1.78      0.25 o 
  -5  20   3       24.81       25.37      0.55 o 
  -4  20   3       30.28       28.71      0.49 o 
  -3  20   3       74.18       70.92      0.74 o 
  -2  20   3       38.55       41.80      0.46 o 
  -1  20   3      355.61      347.78      3.11 o 
   0  20   3      825.33      789.43      6.32 o 
   1  20   3     1525.01     1519.00     12.76 o 
   2  20   3       24.52       27.64      0.40 o 
   3  20   3       32.99       23.85      0.43 o 
   4  20   3       19.68       16.98      0.41 o 
   5  20   3       14.14       11.85      0.39 o 
   6  20   3        4.02        5.06      0.67 o 
   7  20   3      282.56      279.90      6.92 o 
   8  20   3        8.94        7.32      0.97 o 
 -10  21   3        2.09        3.33      0.81 o 
  -9  21   3        0.50        0.89      0.54 o 
  -8  21   3        0.54        0.85      0.48 o 
  -7  21   3        5.60        6.51      0.42 o 
  -6  21   3      236.07      226.44      3.97 o 
  -5  21   3        2.95        1.87      0.24 o 
  -4  21   3        3.62        5.45      0.25 o 
  -3  21   3        2.09        0.69      0.12 o 
  -2  21   3       15.99       19.17      0.33 o 
  -1  21   3      348.80      388.49      3.56 o 
   0  21   3      338.63      343.71      3.12 o 
   1  21   3      378.46      374.77      3.35 o 
   2  21   3       51.44       43.94      0.55 o 
   3  21   3        4.57        7.44      0.28 o 
   4  21   3       13.15       13.12      0.36 o 
   5  21   3        3.40        2.47      0.26 o 
   6  21   3        0.30       -0.40      0.68 o 
   7  21   3       27.39       30.36      1.46 o 
   8  21   3        6.84        8.65      1.09 o 
 -10  22   3       81.23       83.01      3.12 o 
  -9  22   3        1.33        1.09      0.56 o 
  -8  22   3        0.59        1.22      0.79 o 
  -7  22   3        0.00        0.48      0.32 o 
  -6  22   3       26.95       27.94      0.74 o 
  -5  22   3       14.68       15.05      0.50 o 
  -4  22   3      191.83      198.42      2.89 o 
  -3  22   3       68.55       53.79      0.69 o 
  -2  22   3      328.10      358.15      3.47 o 
  -1  22   3        2.93        4.35      0.18 o 
   0  22   3      725.26      675.30      5.82 o 
   1  22   3       25.12       26.97      0.39 o 
   2  22   3       48.70       43.24      0.63 o 
   3  22   3        2.25        4.65      0.25 o 
   4  22   3       20.67       20.33      0.46 o 
   5  22   3        9.43        8.97      0.39 o 
   6  22   3        2.70        2.27      0.63 o 
   7  22   3       11.55       13.22      1.85 o 
   8  22   3       40.22       42.23      1.72 o 
 -10  23   3        7.98       11.11      1.41 o 
  -9  23   3        6.65        6.93      0.74 o 
  -8  23   3       27.45       27.43      1.15 o 
  -7  23   3       33.20       28.97      0.83 o 
  -6  23   3       19.58       20.83      0.67 o 
  -5  23   3       28.87       30.17      0.73 o 
  -4  23   3        9.89        9.72      0.45 o 
  -3  23   3        6.68        5.64      0.20 o 
  -2  23   3        4.41        5.45      0.18 o 
  -1  23   3       28.51       30.90      0.41 o 
   0  23   3       28.59       38.42      0.54 o 
   1  23   3       22.75       27.69      0.43 o 
   2  23   3      255.50      242.45      2.62 o 
   3  23   3        7.54        3.80      0.25 o 
   4  23   3        0.08        0.11      0.21 o 
   5  23   3        2.87        2.31      0.29 o 
   6  23   3       24.70       23.15      1.08 o 
   7  23   3        9.92       11.50      1.03 o 
   8  23   3        2.82        3.14      0.82 o 
  -9  24   3        6.71        5.46      0.70 o 
  -8  24   3        0.72        1.67      0.53 o 
  -7  24   3      105.58      109.02      2.13 o 
  -6  24   3       20.44       20.39      0.69 o 
  -5  24   3      163.78      174.69      2.86 o 
  -4  24   3      221.84      224.95      3.60 o 
  -3  24   3        5.52        3.00      0.18 o 
  -2  24   3       41.61       35.18      0.50 o 
  -1  24   3        5.15        8.70      0.25 o 
   0  24   3      275.72      263.88      2.64 o 
   1  24   3      504.75      484.43      5.07 o 
   2  24   3      222.11      213.33      2.33 o 
   3  24   3      106.78      111.45      1.56 o 
   4  24   3       30.20       33.15      0.61 o 
   5  24   3       51.01       45.21      0.93 o 
   6  24   3        2.38        2.66      0.61 o 
   7  24   3       77.16       74.50      2.02 o 
   8  24   3        1.06        2.14      0.77 o 
  -9  25   3        6.56        5.95      0.72 o 
  -8  25   3       52.59       55.24      1.81 o 
  -7  25   3        1.80        3.77      0.42 o 
  -6  25   3       94.08       88.57      1.78 o 
  -5  25   3        1.40        2.08      0.32 o 
  -4  25   3       24.09       26.06      0.67 o 
  -3  25   3        3.45        2.65      0.19 o 
  -1  25   3       63.65       59.64      0.68 o 
   0  25   3       16.59       15.97      0.34 o 
   1  25   3       28.07       31.38      0.61 o 
   2  25   3       28.58       29.31      0.54 o 
   3  25   3      149.23      141.10      1.88 o 
   4  25   3       35.80       42.82      0.72 o 
   5  25   3       28.46       26.70      0.68 o 
   6  25   3      135.09      133.73      2.99 o 
   7  25   3       21.09       19.39      1.28 o 
   8  25   3       91.39       94.09      3.17 o 
  -9  26   3        8.08        7.71      0.78 o 
  -8  26   3        8.40       10.56      0.86 o 
  -7  26   3       71.03       69.62      1.53 o 
  -6  26   3       16.49       15.01      0.62 o 
  -5  26   3       34.76       37.31      0.87 o 
  -4  26   3        1.32        2.51      0.32 o 
  -3  26   3      213.35      199.08      2.28 o 
  -2  26   3        2.64        4.29      0.21 o 
  -1  26   3       91.55       88.58      1.02 o 
   0  26   3      292.40      272.02      3.02 o 
   1  26   3       13.55       15.13      0.45 o 
   2  26   3      141.41      141.54      2.12 o 
   3  26   3       27.10       28.58      0.61 o 
   4  26   3      159.90      161.04      2.21 o 
   5  26   3      116.79      116.25      1.98 o 
   6  26   3       32.49       33.21      1.60 o 
   7  26   3        6.77        6.02      1.18 o 
   8  26   3        1.78        4.13      0.89 o 
  -9  27   3        1.07        0.28      0.62 o 
  -8  27   3       10.98       12.03      0.63 o 
  -7  27   3       31.08       29.13      0.88 o 
  -6  27   3        0.01        0.48      0.44 o 
  -5  27   3       43.71       46.97      1.13 o 
  -4  27   3      184.52      175.81      2.90 o 
  -3  27   3      355.11      392.57      4.34 o 
  -2  27   3       83.75       77.43      1.10 o 
  -1  27   3       88.14       93.02      1.06 o 
   0  27   3       27.65       28.58      0.51 o 
   1  27   3      127.41      119.33      1.79 o 
   2  27   3       71.96       72.98      1.02 o 
   3  27   3       40.39       42.97      0.78 o 
   4  27   3       13.45       13.45      0.41 o 
   5  27   3       28.04       27.51      0.71 o 
   6  27   3        0.50        0.37      0.59 o 
   7  27   3        0.59        0.25      0.65 o 
   8  27   3       23.89       23.80      1.36 o 
  -9  28   3        1.44        0.51      0.66 o 
  -8  28   3        7.93        8.58      0.57 o 
  -7  28   3       10.93       12.41      0.66 o 
  -6  28   3       49.11       49.74      1.20 o 
  -5  28   3        0.03        0.47      0.36 o 
  -4  28   3        5.36        5.25      0.40 o 
  -3  28   3       39.45       35.86      0.71 o 
  -2  28   3       22.11       22.47      0.48 o 
  -1  28   3       80.81       84.35      1.07 o 
   0  28   3      156.15      153.31      2.00 o 
   1  28   3       40.24       39.56      0.77 o 
   2  28   3        0.02        0.76      0.25 o 
   3  28   3        0.39        0.90      0.29 o 
   4  28   3        7.29        9.27      0.36 o 
   5  28   3       26.46       24.45      0.67 o 
   6  28   3        0.03       -0.43      0.59 o 
   7  28   3        6.75        9.51      0.85 o 
  -9  29   3        0.30        0.19      0.74 o 
  -8  29   3        0.29       -0.44      0.44 o 
  -7  29   3        5.35        6.80      0.52 o 
  -6  29   3       13.05       13.20      0.73 o 
  -5  29   3        1.42        1.94      0.44 o 
  -4  29   3       80.56       77.94      1.49 o 
  -3  29   3       73.17       73.52      1.11 o 
  -2  29   3        2.72        3.32      0.25 o 
  -1  29   3       39.68       38.64      0.66 o 
   0  29   3       85.78       85.88      1.36 o 
   1  29   3        1.27        0.95      0.25 o 
   2  29   3       45.10       44.70      0.98 o 
   3  29   3        0.72        1.27      0.32 o 
   4  29   3        0.00        0.29      0.25 o 
   5  29   3        6.27        5.98      0.39 o 
   6  29   3        0.25       -0.22      0.60 o 
   7  29   3       15.84       16.78      1.04 o 
  -9  30   3        0.27       -0.50      1.71 o 
  -8  30   3        3.37        2.47      0.51 o 
  -7  30   3       19.27       18.63      0.77 o 
  -6  30   3        2.40        3.18      0.48 o 
  -5  30   3       19.61       19.41      1.01 o 
  -4  30   3      255.19      253.15      4.75 o 
  -3  30   3      211.09      187.60      2.55 o 
  -2  30   3       72.72       79.28      1.15 o 
  -1  30   3       17.80       15.78      0.43 o 
   0  30   3        2.46        3.95      0.34 o 
   1  30   3        1.46        1.19      0.27 o 
   2  30   3        6.95        7.98      0.39 o 
   3  30   3      167.27      171.17      2.44 o 
   4  30   3        0.20        0.28      0.26 o 
   5  30   3       80.70       73.34      1.36 o 
   6  30   3        2.96        2.19      0.67 o 
   7  30   3        0.44        0.07      0.68 o 
  -8  31   3       48.19       49.33      1.74 o 
  -7  31   3        0.98        1.27      0.61 o 
  -6  31   3      153.86      149.64      3.57 o 
  -5  31   3       27.26       25.10      1.07 o 
  -4  31   3       35.63       36.54      1.11 o 
  -3  31   3        0.16        1.12      0.20 o 
  -2  31   3       43.42       38.04      0.70 o 
  -1  31   3      231.91      236.72      2.91 o 
   0  31   3       83.42       86.15      1.39 o 
   1  31   3       14.62       13.53      0.47 o 
   2  31   3        2.35        2.60      0.33 o 
   3  31   3      176.86      171.45      2.46 o 
   4  31   3       37.20       37.52      0.74 o 
   5  31   3       13.50       14.56      0.54 o 
   6  31   3       15.84       16.62      0.99 o 
   7  31   3       22.48       23.05      1.17 o 
  -8  32   3        9.13        8.27      0.84 o 
  -7  32   3        2.24        2.41      0.65 o 
  -6  32   3        5.81        7.81      0.73 o 
  -5  32   3       12.12       11.41      0.79 o 
  -4  32   3        8.99       10.85      0.65 o 
  -3  32   3       20.12       17.47      0.53 o 
  -2  32   3        1.75        2.16      0.27 o 
  -1  32   3       22.45       24.62      0.53 o 
   0  32   3      109.55      107.79      1.68 o 
   1  32   3       56.12       55.64      1.02 o 
   2  32   3       69.09       62.10      1.12 o 
   3  32   3       10.40        9.47      0.46 o 
   4  32   3       19.26       20.03      0.57 o 
   5  32   3       13.01       11.33      0.49 o 
   6  32   3        0.17        0.25      0.63 o 
   7  32   3       29.13       29.56      1.45 o 
  -8  33   3        3.48        4.37      0.77 o 
  -7  33   3       13.54       18.63      1.05 o 
  -6  33   3       34.99       36.78      2.11 o 
  -5  33   3        8.71        8.84      0.77 o 
  -4  33   3       41.46       36.07      1.14 o 
  -3  33   3       73.64       65.16      1.10 o 
  -2  33   3       21.72       20.36      0.52 o 
  -1  33   3       50.37       50.78      0.88 o 
   0  33   3        0.18        1.11      0.29 o 
   1  33   3       63.99       62.98      1.12 o 
   2  33   3        9.51       10.47      0.47 o 
   3  33   3        0.53        0.29      0.33 o 
   4  33   3       13.09       12.01      0.47 o 
   5  33   3       14.15       15.30      0.54 o 
   6  33   3       44.99       39.18      1.45 o 
   7  33   3        2.85        4.50      0.89 o 
  -8  34   3       33.67       31.08      1.39 o 
  -7  34   3       50.82       53.87      1.82 o 
  -6  34   3       52.19       56.54      3.23 o 
  -5  34   3        0.77        0.62      0.59 o 
  -4  34   3        8.49        8.75      0.71 o 
  -3  34   3        8.35        7.68      0.44 o 
  -2  34   3        1.10        1.68      0.28 o 
  -1  34   3       26.09       27.43      0.62 o 
   0  34   3      134.26      133.04      2.03 o 
   1  34   3       22.29       24.78      0.65 o 
   2  34   3       88.97       83.61      1.41 o 
   3  34   3       14.43       12.75      0.52 o 
   4  34   3       41.96       44.59      0.88 o 
   5  34   3       29.87       28.04      0.87 o 
   6  34   3        3.48        2.79      0.74 o 
  -8  35   3       14.48       16.61      1.14 o 
  -7  35   3       14.46       15.14      1.03 o 
  -6  35   3       43.33       46.32      1.60 o 
  -5  35   3        0.03       -0.57      0.57 o 
  -4  35   3        0.07        0.16      0.54 o 
  -3  35   3      182.76      173.13      2.94 o 
  -2  35   3        7.51        6.00      0.36 o 
  -1  35   3        0.03        0.32      0.28 o 
   0  35   3       14.92       16.47      0.56 o 
   1  35   3        5.06        5.13      0.39 o 
   2  35   3        9.86        9.85      0.46 o 
   3  35   3       10.70       10.59      0.50 o 
   4  35   3       44.75       42.11      0.85 o 
   5  35   3        3.80        3.65      0.44 o 
   6  35   3        8.17        8.26      0.84 o 
  -7  36   3       10.42        9.54      0.90 o 
  -6  36   3        3.36        5.10      1.23 o 
  -5  36   3       45.47       45.84      1.57 o 
  -4  36   3       35.14       30.64      1.26 o 
  -3  36   3       23.78       23.15      0.74 o 
  -2  36   3       42.37       41.72      0.90 o 
  -1  36   3        7.80        9.69      0.45 o 
   0  36   3       81.47       83.64      1.42 o 
   1  36   3       12.51       12.27      0.51 o 
   2  36   3        0.36        0.73      0.34 o 
   3  36   3        0.32        0.51      0.36 o 
   4  36   3        2.58        3.40      0.36 o 
   5  36   3       14.30       12.56      0.72 o 
   6  36   3       15.60       12.53      1.05 o 
  -7  37   3       17.10       16.96      1.12 o 
  -6  37   3        0.01       -0.60      0.60 o 
  -5  37   3       11.56       12.01      0.95 o 
  -4  37   3       42.18       38.03      1.53 o 
  -3  37   3        4.34        3.23      0.42 o 
  -2  37   3       11.64       13.74      0.56 o 
  -1  37   3       35.63       32.10      0.77 o 
   0  37   3        8.79       12.49      0.52 o 
   1  37   3       20.73       20.86      0.65 o 
   2  37   3        4.64        5.01      0.42 o 
   3  37   3        3.05        3.71      0.43 o 
   4  37   3       26.43       24.48      0.64 o 
   5  37   3       13.89       13.33      0.95 o 
   6  37   3        0.64        0.16      0.78 o 
  -7  38   3       23.01       20.43      1.22 o 
  -6  38   3        2.22        1.84      0.70 o 
  -5  38   3        3.05        2.81      0.70 o 
  -4  38   3        0.52        0.88      0.60 o 
  -3  38   3       51.08       50.69      1.16 o 
  -2  38   3       35.10       33.23      0.82 o 
  -1  38   3        0.00        1.09      0.36 o 
   0  38   3      233.87      225.03      3.27 o 
   1  38   3        1.43        0.88      0.36 o 
   2  38   3       27.48       27.01      0.75 o 
   3  38   3        8.54       10.63      0.53 o 
   4  38   3       93.68       90.84      1.72 o 
   5  38   3       31.87       30.29      1.30 o 
  -7  39   3        5.89        4.33      1.41 o 
  -6  39   3       22.90       23.62      1.25 o 
  -5  39   3        0.46       -0.16      0.63 o 
  -4  39   3        0.14        0.34      0.63 o 
  -3  39   3        0.54        0.94      0.43 o 
  -2  39   3      110.79      107.16      1.80 o 
  -1  39   3       83.45       82.73      1.44 o 
   0  39   3        1.38        2.31      0.39 o 
   1  39   3        3.08        3.56      0.41 o 
   2  39   3       33.37       32.06      0.82 o 
   3  39   3      123.33      123.64      2.03 o 
   4  39   3       77.56       79.91      1.60 o 
   5  39   3       41.61       37.03      1.53 o 
  -6  40   3        5.71        5.58      0.82 o 
  -5  40   3        0.41       -0.63      0.63 o 
  -4  40   3       47.48       47.99      1.71 o 
  -3  40   3       31.93       27.83      0.92 o 
  -2  40   3      125.40      118.24      1.95 o 
  -1  40   3        5.95        5.65      0.44 o 
   0  40   3        0.31        0.47      0.37 o 
   1  40   3        2.89        1.86      0.39 o 
   2  40   3        3.10        3.04      0.43 o 
   3  40   3      102.96      102.32      1.85 o 
   4  40   3       80.29       79.50      1.58 o 
   5  40   3        1.80        1.82      0.83 o 
  -6  41   3        1.87        2.76      0.80 o 
  -5  41   3       21.86       19.02      1.15 o 
  -4  41   3       24.77       26.07      2.87 o 
  -3  41   3       27.62       26.84      0.91 o 
  -2  41   3       17.45       21.52      0.72 o 
  -1  41   3        0.02        0.11      0.37 o 
   0  41   3        3.42        2.97      0.41 o 
   1  41   3       21.48       20.80      0.69 o 
   2  41   3        0.36        0.39      0.40 o 
   3  41   3      112.45      106.53      1.81 o 
   4  41   3        2.77        6.21      0.54 o 
  -5  42   3        1.10        0.36      0.75 o 
  -4  42   3        2.83        4.16      1.71 o 
  -3  42   3        5.41        5.93      0.58 o 
  -2  42   3       20.08       18.31      0.79 o 
  -1  42   3        3.33        3.42      0.44 o 
   0  42   3       18.51       16.70      0.64 o 
   1  42   3       33.89       30.92      0.84 o 
   2  42   3        8.57        8.52      0.54 o 
   3  42   3        2.75        5.20      0.58 o 
   4  42   3       50.98       53.64      1.32 o 
  -5  43   3        9.44       10.09      1.10 o 
  -4  43   3       11.71        9.83      1.07 o 
  -3  43   3        7.54        9.03      0.60 o 
  -2  43   3        2.57        2.21      0.49 o 
  -1  43   3        3.53        2.80      0.43 o 
   0  43   3        0.37        0.45      0.39 o 
   1  43   3        7.44        7.27      0.52 o 
   2  43   3       15.57       15.55      0.65 o 
   3  43   3        5.03        5.81      0.56 o 
   4  43   3       22.41       22.71      1.02 o 
  -5  44   3       21.15       19.61      1.43 o 
  -4  44   3        6.32        7.65      1.06 o 
  -3  44   3      109.43       98.03      2.09 o 
  -2  44   3       13.22       13.47      0.71 o 
  -1  44   3        0.07       -0.39      0.39 o 
   0  44   3        1.29        1.14      0.42 o 
   1  44   3       19.17       19.66      0.72 o 
   2  44   3       16.19       13.04      0.61 o 
   3  44   3       60.01       52.21      1.31 o 
  -4  45   3        4.79        4.95      1.03 o 
  -3  45   3        9.25       10.02      0.61 o 
  -2  45   3       65.02       59.96      1.43 o 
  -1  45   3        0.36        0.36      0.43 o 
   0  45   3        9.68        8.57      0.54 o 
   1  45   3       14.43       12.07      0.60 o 
   2  45   3       14.22       14.30      0.65 o 
   3  45   3       30.54       32.74      1.03 o 
  -4  46   3       14.51       13.81      1.81 o 
  -3  46   3       49.58       46.47      1.25 o 
  -2  46   3       13.93       17.35      0.78 o 
  -1  46   3       42.32       43.91      1.04 o 
   0  46   3       21.80       19.97      0.74 o 
   1  46   3       10.19        9.96      0.60 o 
   2  46   3       20.05       17.68      0.72 o 
  -3  47   3       45.24       44.18      3.12 o 
  -2  47   3        1.39        2.36      0.49 o 
  -1  47   3       11.55       12.29      0.62 o 
   0  47   3        5.14        5.37      0.53 o 
   1  47   3        2.81        2.17      0.48 o 
  -2  48   3       38.33       37.13      1.22 o 
  -1  48   3        2.78        4.42      0.58 o 
   0  48   3        2.91        2.47      0.49 o 
 -10   0   4        1.81        1.51      1.41 o 
  -8   0   4      125.41      119.04      5.34 o 
  -6   0   4      374.03      288.08     10.89 o 
  -4   0   4      137.89      146.27      3.30 o 
  -2   0   4     2425.55     2515.96     35.80 o 
   0   0   4      101.89       99.08      1.13 o 
   2   0   4      116.16      126.75      1.48 o 
   4   0   4       41.87       41.13      0.77 o 
   6   0   4        0.58       -0.19      0.63 o 
   8   0   4        6.29        4.23      1.41 o 
 -11   1   4       16.37       12.95      1.46 o 
 -10   1   4        0.23        0.53      0.96 o 
  -9   1   4       41.18       43.57      2.14 o 
  -8   1   4       42.53       38.73      1.92 o 
  -7   1   4        1.12        0.01      0.76 o 
  -6   1   4        0.79        0.66      0.57 o 
  -5   1   4      785.37      731.18     12.82 o 
  -4   1   4      241.59      233.82      3.33 o 
  -3   1   4      330.27      324.95      4.53 o 
  -2   1   4       27.73       41.16      0.81 o 
  -1   1   4      160.99      166.39      1.48 o 
   0   1   4       95.75       96.76      0.78 o 
   1   1   4       68.70       77.92      0.68 o 
   2   1   4     1657.96     1633.27     11.97 o 
   3   1   4       68.77       73.46      1.07 o 
   4   1   4       17.22       19.37      0.40 o 
   5   1   4      102.46       95.74      1.41 o 
   6   1   4        2.84        2.56      0.54 o 
   7   1   4       14.58       11.15      1.21 o 
   8   1   4        0.52        0.20      0.86 o 
   9   1   4        1.06        2.62      1.00 o 
 -11   2   4        3.40        5.54      1.71 o 
 -10   2   4       40.75       40.58      2.17 o 
  -9   2   4      377.13      353.83      9.66 o 
  -8   2   4       84.63       83.63      2.92 o 
  -7   2   4        4.39        2.52      0.71 o 
  -6   2   4      225.29      201.04      5.56 o 
  -5   2   4      333.27      381.76      6.81 o 
  -4   2   4       57.45       56.23      0.86 o 
  -3   2   4       10.50       10.54      0.33 o 
  -2   2   4      892.26      958.71      8.87 o 
  -1   2   4      508.47      517.73      4.43 o 
   0   2   4       86.62      100.17      0.83 o 
   1   2   4      413.37      418.15      3.35 o 
   2   2   4       37.47       27.35      0.38 o 
   3   2   4     3608.28     3514.31     37.04 o 
   4   2   4       25.96       25.86      0.43 o 
   5   2   4       27.19       23.07      0.51 o 
   6   2   4        5.75        6.38      0.72 o 
   7   2   4       22.94       21.67      1.53 o 
   8   2   4        0.68        1.42      1.16 o 
   9   2   4       37.37       39.33      2.03 o 
 -11   3   4        0.25        2.92      1.61 o 
 -10   3   4       51.24       50.71      2.42 o 
  -9   3   4       59.20       58.91      2.53 o 
  -8   3   4       26.19       28.69      1.64 o 
  -7   3   4        2.16        0.27      0.60 o 
  -6   3   4       17.41       14.99      1.07 o 
  -5   3   4       18.58       12.45      1.05 o 
  -4   3   4      415.74      420.11      5.98 o 
  -3   3   4       51.63       59.84      1.14 o 
  -2   3   4       19.91       17.80      0.46 o 
  -1   3   4      267.48      228.45      2.14 o 
   0   3   4      374.43      399.79      2.98 o 
   1   3   4        3.16        2.37      0.10 o 
   2   3   4      107.66      103.05      0.89 o 
   3   3   4     1080.90     1005.82      9.75 o 
   4   3   4      415.95      387.43      4.11 o 
   5   3   4       17.18       16.04      0.52 o 
   6   3   4       52.71       55.56      2.36 o 
   7   3   4       23.35       22.71      1.43 o 
   8   3   4       85.63       81.55      3.03 o 
   9   3   4        0.83        2.24      0.96 o 
 -11   4   4       89.32       92.33      5.14 o 
 -10   4   4       17.60       15.42      2.22 o 
  -9   4   4       69.00       63.84      2.67 o 
  -8   4   4       18.73       19.56      1.43 o 
  -7   4   4        4.44        2.82      0.71 o 
  -6   4   4       65.09       54.83      2.82 o 
  -5   4   4       83.72       53.98      1.17 o 
  -4   4   4      116.92      129.65      2.36 o 
  -3   4   4      152.60      137.57      2.06 o 
  -2   4   4        0.20        0.43      0.15 o 
  -1   4   4       34.19       47.82      0.53 o 
   0   4   4        4.29        3.75      0.11 o 
   1   4   4        6.32        4.91      0.15 o 
   2   4   4      102.43       95.38      0.92 o 
   3   4   4      560.40      554.12      4.68 o 
   4   4   4       11.87        9.92      0.32 o 
   5   4   4        2.71        1.63      0.21 o 
   6   4   4       12.40       14.63      1.52 o 
   7   4   4        0.34       -0.28      0.68 o 
   8   4   4        0.55        2.05      1.01 o 
   9   4   4        8.72        8.89      1.21 o 
 -11   5   4       13.80       13.73      0.77 o 
 -10   5   4       23.64       23.69      2.42 o 
  -9   5   4       54.76       55.26      4.23 o 
  -8   5   4       35.92       34.27      2.52 o 
  -7   5   4        4.35        4.27      0.91 o 
  -6   5   4       18.68        9.98      0.86 o 
  -5   5   4       61.69       71.65      1.47 o 
  -4   5   4        2.09        5.85      0.39 o 
  -3   5   4       51.69       59.26      1.07 o 
  -2   5   4      161.91      166.92      1.60 o 
  -1   5   4       76.55       74.02      0.77 o 
   0   5   4       25.51       21.08      0.26 o 
   1   5   4        0.00        0.41      0.09 o 
   2   5   4      569.60      546.32      4.28 o 
   3   5   4      365.37      354.18      3.12 o 
   4   5   4       68.05       53.88      0.98 o 
   5   5   4        3.31        4.35      0.45 o 
   6   5   4        4.84        4.55      0.70 o 
   7   5   4       97.94      101.89      2.81 o 
   8   5   4       14.35       16.22      1.39 o 
   9   5   4        0.44        2.97      1.51 o 
 -11   6   4       19.17       19.58      0.92 o 
 -10   6   4        2.77        1.99      0.56 o 
  -9   6   4       42.61       43.44      3.23 o 
  -8   6   4        5.07        5.94      0.96 o 
  -7   6   4        0.08        0.05      0.60 o 
  -6   6   4        1.97        2.02      0.91 o 
  -5   6   4      174.03      162.00      4.80 o 
  -4   6   4      538.69      494.75      7.02 o 
  -3   6   4     1048.29     1069.39     14.91 o 
  -2   6   4      144.67      141.83      1.43 o 
  -1   6   4      532.35      643.85      6.10 o 
   0   6   4      236.54      245.95      1.90 o 
   1   6   4      131.92      157.55      1.37 o 
   2   6   4       49.12       51.89      0.62 o 
   3   6   4       15.78       15.90      0.52 o 
   4   6   4       39.79       40.32      0.58 o 
   5   6   4        1.81        1.47      0.22 o 
   6   6   4        0.08        0.57      0.58 o 
   7   6   4       42.89       41.11      1.65 o 
   8   6   4       19.02       17.39      2.12 o 
   9   6   4       60.84       64.22      5.95 o 
 -11   7   4        2.28        3.18      0.51 o 
 -10   7   4        1.10        0.56      0.30 o 
  -9   7   4       91.15       89.81      4.74 o 
  -8   7   4       38.04       41.23      2.82 o 
  -7   7   4        2.07        1.01      0.91 o 
  -6   7   4       61.38       70.16      3.43 o 
  -5   7   4       44.26       51.75      1.32 o 
  -4   7   4      111.71      131.63      1.97 o 
  -3   7   4      209.04      223.81      3.26 o 
  -2   7   4       34.95       34.08      0.41 o 
  -1   7   4       57.53       53.52      0.61 o 
   0   7   4      607.25      627.33      4.76 o 
   1   7   4        2.43        1.83      0.10 o 
   2   7   4       18.10       15.23      0.25 o 
   3   7   4       12.43        6.73      0.32 o 
   4   7   4       11.47        6.29      0.24 o 
   5   7   4      123.06      131.02      1.98 o 
   6   7   4       56.48       57.82      1.86 o 
   7   7   4        0.13        1.34      0.76 o 
   8   7   4        2.67        3.33      0.99 o 
   9   7   4        0.00        0.30      1.31 o 
 -11   8   4        1.76        1.94      0.99 o 
 -10   8   4        0.67        0.93      0.32 o 
  -9   8   4       73.70       72.19      1.71 o 
  -8   8   4        3.41        5.14      1.41 o 
  -7   8   4       41.44       38.50      2.62 o 
  -6   8   4      223.24      189.85      4.53 o 
  -5   8   4        0.01        1.41      0.24 o 
  -4   8   4       14.83       26.48      0.73 o 
  -3   8   4       10.23       15.30      0.40 o 
  -2   8   4      779.46      776.12      7.63 o 
  -1   8   4     1588.78     1626.05     15.30 o 
   0   8   4       53.44       67.96      0.65 o 
   1   8   4      171.54      184.94      1.53 o 
   2   8   4       62.55       51.53      0.52 o 
   3   8   4      158.35      162.21      1.63 o 
   4   8   4        7.13        7.24      0.27 o 
   5   8   4       41.29       50.06      0.93 o 
   6   8   4        7.83        6.20      0.76 o 
   7   8   4      206.18      213.29      7.39 o 
   8   8   4       10.97       10.44      1.21 o 
   9   8   4        0.84        2.82      1.03 o 
 -11   9   4        3.79        3.46      0.54 o 
 -10   9   4        0.14        0.64      0.30 o 
  -9   9   4       22.59       21.87      0.70 o 
  -8   9   4       88.69       83.78      2.24 o 
  -7   9   4        1.52        3.14      0.24 o 
  -6   9   4       37.15       43.61      1.48 o 
  -5   9   4     1087.35     1030.50     14.42 o 
  -4   9   4      822.82      848.23     11.92 o 
  -3   9   4      215.39      220.10      3.21 o 
  -2   9   4        1.36        1.67      0.12 o 
  -1   9   4       52.94       46.23      0.52 o 
   0   9   4      800.36      861.08      6.74 o 
   1   9   4      130.34      114.16      1.00 o 
   2   9   4       52.92       43.99      0.48 o 
   3   9   4       13.91        8.43      0.25 o 
   4   9   4       54.64       43.61      0.63 o 
   5   9   4       43.93       46.90      0.99 o 
   6   9   4       10.96       11.88      0.93 o 
   7   9   4      235.76      242.92      5.62 o 
   8   9   4       13.59       15.50      1.14 o 
   9   9   4       53.98       54.17      2.52 o 
 -11  10   4       11.11       12.43      1.68 o 
 -10  10   4       29.94       26.85      0.75 o 
  -9  10   4        4.20        3.93      0.30 o 
  -8  10   4       27.41       24.46      0.89 o 
  -7  10   4        0.38        0.99      0.24 o 
  -6  10   4      559.99      554.44      8.58 o 
  -5  10   4        0.06        2.07      0.33 o 
  -4  10   4        3.35        4.46      0.56 o 
  -3  10   4      412.15      420.10      5.98 o 
  -2  10   4      477.30      483.49      4.69 o 
  -1  10   4        1.45        2.03      0.11 o 
   0  10   4        1.79        3.82      0.16 o 
   1  10   4      144.99      157.58      1.34 o 
   2  10   4      256.16      246.46      2.11 o 
   3  10   4       32.11       32.86      0.49 o 
   4  10   4      104.78       91.01      1.17 o 
   5  10   4        0.09        0.86      0.27 o 
   6  10   4      143.87      140.24      3.51 o 
   7  10   4       11.95       12.01      1.03 o 
   8  10   4       12.35       13.61      1.08 o 
   9  10   4        1.16        3.75      1.86 o 
 -11  11   4        2.15        5.07      0.80 o 
 -10  11   4       23.79       25.33      0.73 o 
  -9  11   4       38.15       35.57      1.04 o 
  -8  11   4      151.06      149.67      3.24 o 
  -7  11   4      143.59      142.18      3.05 o 
  -6  11   4       13.39       17.35      0.55 o 
  -5  11   4      234.12      216.20      4.57 o 
  -4  11   4      259.77      243.90      3.67 o 
  -3  11   4      129.45      121.92      1.32 o 
  -2  11   4      388.92      380.67      3.71 o 
  -1  11   4        1.12        0.61      0.09 o 
   0  11   4      363.46      369.73      3.05 o 
   1  11   4       98.08       92.65      0.82 o 
   2  11   4      386.92      359.16      3.13 o 
   3  11   4       33.78       27.67      0.45 o 
   4  11   4       71.11       70.13      0.91 o 
   5  11   4      157.72      150.75      2.39 o 
   6  11   4        2.80        4.31      0.74 o 
   7  11   4        0.23       -0.68      0.68 o 
   8  11   4       37.53       35.44      1.61 o 
   9  11   4       25.32       31.59      1.88 o 
 -10  12   4       21.82       22.89      0.89 o 
  -9  12   4        8.75       10.28      0.46 o 
  -8  12   4       48.26       49.80      1.12 o 
  -7  12   4        7.60       10.17      0.49 o 
  -6  12   4      128.91      107.01      1.78 o 
  -5  12   4      628.37      575.54      8.27 o 
  -4  12   4      344.13      345.37      4.96 o 
  -3  12   4       18.54       21.09      0.36 o 
  -2  12   4      353.82      400.42      3.59 o 
  -1  12   4      361.18      351.35      3.14 o 
   0  12   4        1.70        2.25      0.13 o 
   1  12   4      562.38      574.33      4.52 o 
   3  12   4      502.73      467.29      4.52 o 
   4  12   4       31.69       20.82      0.41 o 
   5  12   4       31.85       29.32      0.68 o 
   6  12   4       54.45       51.19      1.76 o 
   7  12   4       18.87       19.32      1.61 o 
   8  12   4       17.39       18.11      1.24 o 
   9  12   4      202.65      204.09      6.40 o 
 -10  13   4       78.78       81.86      1.76 o 
  -9  13   4        5.53        5.06      0.39 o 
  -8  13   4        5.26        6.09      0.36 o 
  -7  13   4       25.60       29.20      0.84 o 
  -6  13   4        2.96        3.29      0.28 o 
  -5  13   4      270.38      262.58      3.83 o 
  -4  13   4      430.14      428.21      6.12 o 
  -3  13   4       23.10       25.62      0.37 o 
  -1  13   4      329.59      355.07      3.26 o 
   0  13   4      643.24      635.57      5.19 o 
   1  13   4       89.45       81.84      0.78 o 
   2  13   4       85.82      101.32      1.00 o 
   3  13   4        9.18        6.67      0.24 o 
   4  13   4       36.71       51.80      0.80 o 
   5  13   4        3.42        1.07      0.26 o 
   6  13   4       16.60       16.00      0.88 o 
   7  13   4        8.08        7.68      0.89 o 
   8  13   4        0.30        1.04      0.77 o 
 -10  14   4        0.42        2.17      0.45 o 
  -9  14   4        5.32        6.40      0.39 o 
  -8  14   4       10.45       12.64      0.50 o 
  -7  14   4        7.03        7.71      0.44 o 
  -6  14   4        8.37        8.12      0.32 o 
  -5  14   4      187.70      186.98      2.79 o 
  -4  14   4      261.35      269.18      3.92 o 
  -3  14   4       53.85       50.82      0.63 o 
  -2  14   4      124.76      114.73      1.11 o 
  -1  14   4      309.20      295.68      2.73 o 
   0  14   4       64.87       63.03      0.61 o 
   1  14   4       10.42       10.21      0.23 o 
   2  14   4       88.10       69.82      0.73 o 
   3  14   4        8.59        3.23      0.26 o 
   4  14   4        9.60        9.91      0.34 o 
   5  14   4       43.85       40.78      0.91 o 
   6  14   4        9.83       10.25      0.89 o 
   7  14   4        0.00       -0.15      0.68 o 
   8  14   4       44.91       47.47      2.85 o 
 -10  15   4       76.09       72.63      2.15 o 
  -9  15   4        0.00        0.73      0.32 o 
  -8  15   4        5.93        5.22      0.36 o 
  -7  15   4        9.23       11.58      0.47 o 
  -6  15   4       29.88       24.64      0.67 o 
  -5  15   4       52.17       46.20      0.94 o 
  -4  15   4      626.58      600.16      6.83 o 
  -3  15   4       75.62       70.08      0.86 o 
  -2  15   4        5.72        5.00      0.17 o 
   0  15   4      225.70      229.07      1.94 o 
   1  15   4        0.25        0.19      0.12 o 
   2  15   4      237.56      259.05      2.36 o 
   3  15   4      435.28      356.70      4.03 o 
   4  15   4        3.30        5.46      0.27 o 
   5  15   4        3.60        2.60      0.30 o 
   6  15   4      131.76      128.04      3.27 o 
   7  15   4       10.95       11.00      1.00 o 
   8  15   4        9.62       10.32      1.03 o 
 -10  16   4        1.66        1.93      0.57 o 
  -9  16   4       59.57       59.17      1.34 o 
  -8  16   4        1.84        2.03      0.33 o 
  -7  16   4       35.79       32.72      0.97 o 
  -6  16   4        0.00        0.68      0.22 o 
  -5  16   4       26.08       25.31      0.58 o 
  -4  16   4       99.45      114.12      1.57 o 
  -3  16   4       30.07       28.32      0.47 o 
  -2  16   4       81.46       86.87      1.02 o 
  -1  16   4       36.09       25.03      0.34 o 
   0  16   4        0.00        0.41      0.10 o 
   1  16   4       52.03       55.52      0.62 o 
   2  16   4       34.26       29.48      0.56 o 
   3  16   4      135.94      133.09      1.78 o 
   4  16   4        2.29        2.11      0.23 o 
   5  16   4        1.13        0.95      0.27 o 
   6  16   4       33.07       32.19      1.26 o 
   7  16   4       30.71       31.38      1.50 o 
   8  16   4        0.95        1.53      0.81 o 
 -10  17   4       18.47       19.21      0.95 o 
  -9  17   4        3.10        3.63      0.53 o 
  -8  17   4      100.56      106.30      2.74 o 
  -7  17   4        1.57        1.33      0.29 o 
  -6  17   4      118.41      129.73      1.91 o 
  -5  17   4        8.09        8.11      0.50 o 
  -4  17   4      201.64      185.67      2.44 o 
  -3  17   4       40.95       33.81      0.48 o 
  -2  17   4        9.30       15.30      0.24 o 
  -1  17   4        4.56        3.90      0.15 o 
   0  17   4      393.13      385.19      3.30 o 
   1  17   4       15.04       24.97      0.45 o 
   2  17   4        6.42        5.18      0.21 o 
   3  17   4        1.22        1.23      0.22 o 
   4  17   4      234.32      237.84      2.85 o 
   5  17   4        9.25        7.55      0.37 o 
   6  17   4      122.26      124.03      2.82 o 
   7  17   4       17.76       19.94      1.24 o 
   8  17   4       40.91       42.15      1.76 o 
 -10  18   4       10.22       11.22      0.83 o 
  -9  18   4        8.41        7.99      0.64 o 
  -8  18   4        0.01        0.66      0.33 o 
  -7  18   4       11.13       12.46      0.47 o 
  -6  18   4      125.78      125.94      1.87 o 
  -5  18   4      350.76      346.60      4.44 o 
  -4  18   4      211.68      201.14      2.65 o 
  -3  18   4        6.38       10.12      0.26 o 
  -2  18   4       15.52       22.01      0.43 o 
  -1  18   4      400.56      397.10      3.74 o 
   0  18   4      201.25      202.59      1.83 o 
   1  18   4       83.29       90.63      0.92 o 
   2  18   4      265.99      230.76      2.51 o 
   3  18   4       17.54       19.67      0.45 o 
   4  18   4        2.09        5.40      0.29 o 
   5  18   4        0.03        0.00      0.26 o 
   6  18   4       12.45       14.62      0.93 o 
   7  18   4       53.14       53.06      1.95 o 
   8  18   4       12.05       10.63      1.11 o 
 -10  19   4        0.71        0.96      0.56 o 
  -9  19   4       25.65       25.76      1.08 o 
  -8  19   4        4.92        4.85      0.53 o 
  -7  19   4       96.00       96.31      1.61 o 
  -6  19   4        5.79       11.61      0.41 o 
  -5  19   4      154.54      161.44      2.33 o 
  -4  19   4      129.61      120.66      1.90 o 
  -3  19   4      184.99      194.37      2.00 o 
  -2  19   4      454.92      450.01      4.80 o 
  -1  19   4       11.48       14.28      0.27 o 
   0  19   4      149.93      164.09      1.54 o 
   1  19   4      303.67      314.98      2.85 o 
   2  19   4       15.38       18.83      0.46 o 
   3  19   4       10.10        7.85      0.30 o 
   4  19   4        9.02        6.47      0.30 o 
   5  19   4       32.96       32.29      0.73 o 
   6  19   4      101.93       94.25      2.53 o 
   7  19   4       72.23       65.21      2.33 o 
   8  19   4        4.45        5.70      0.92 o 
 -10  20   4       69.13       66.40      2.08 o 
  -9  20   4        3.99        5.17      0.63 o 
  -8  20   4       12.17       10.85      1.01 o 
  -7  20   4       38.37       45.45      1.05 o 
  -6  20   4      172.24      178.81      2.62 o 
  -5  20   4        6.97       16.22      0.51 o 
  -4  20   4        0.12        0.76      0.26 o 
  -3  20   4      135.28      140.81      1.68 o 
  -2  20   4      220.68      216.95      2.03 o 
  -1  20   4       92.39       94.40      0.97 o 
   0  20   4        2.94        4.62      0.16 o 
   1  20   4        2.59        3.82      0.22 o 
   2  20   4      209.44      204.61      2.27 o 
   3  20   4       75.03       79.25      1.25 o 
   4  20   4       43.06       40.04      0.69 o 
   5  20   4      105.34       98.89      1.77 o 
   6  20   4       85.55       88.53      2.25 o 
   7  20   4       22.20       26.79      2.24 o 
   8  20   4        8.35       10.98      1.47 o 
 -10  21   4        8.48        8.19      0.77 o 
  -9  21   4      110.54      107.81      3.36 o 
  -8  21   4       15.48       14.45      0.82 o 
  -7  21   4       13.36       14.49      0.59 o 
  -6  21   4        3.54        6.49      0.38 o 
  -5  21   4      625.53      605.65      9.19 o 
  -4  21   4       35.35       36.51      0.82 o 
  -3  21   4        1.22        2.08      0.15 o 
  -2  21   4       43.26       32.34      0.47 o 
  -1  21   4        6.17       12.79      0.40 o 
   0  21   4      178.64      185.19      1.83 o 
   1  21   4        6.80        7.09      0.26 o 
   2  21   4       34.38       27.68      0.46 o 
   3  21   4       37.89       39.64      0.67 o 
   4  21   4        2.14        1.15      0.25 o 
   5  21   4       50.21       47.91      1.02 o 
   6  21   4       78.43       79.08      2.11 o 
   7  21   4      196.53      211.13      8.23 o 
   8  21   4        0.05        0.04      0.78 o 
 -10  22   4        0.12        0.71      0.57 o 
  -9  22   4       25.13       28.42      1.26 o 
  -8  22   4        7.17        8.11      0.98 o 
  -7  22   4        9.40        8.99      0.58 o 
  -6  22   4      209.15      210.67      3.40 o 
  -5  22   4      192.59      194.86      3.16 o 
  -4  22   4      137.50      135.00      2.27 o 
  -3  22   4        3.70        2.90      0.17 o 
  -2  22   4       41.08       42.75      0.58 o 
  -1  22   4     2189.58     2108.01     19.80 o 
   0  22   4      322.37      315.09      3.41 o 
   1  22   4      175.19      175.14      2.27 o 
   2  22   4       37.60       35.53      0.55 o 
   3  22   4      169.93      170.51      2.20 o 
   4  22   4       19.22       18.26      0.48 o 
   5  22   4       42.68       42.85      0.95 o 
   6  22   4      248.35      240.18      6.97 o 
   7  22   4      148.34      150.07      4.66 o 
   8  22   4        1.74        2.25      0.87 o 
  -9  23   4       46.07       44.07      1.57 o 
  -8  23   4       35.43       35.21      1.32 o 
  -7  23   4       20.37       19.51      0.71 o 
  -6  23   4        0.58        2.77      0.36 o 
  -5  23   4       28.16       33.71      0.81 o 
  -4  23   4        0.87        1.50      0.31 o 
  -3  23   4        4.92        3.87      0.19 o 
  -2  23   4       13.81       13.54      0.43 o 
  -1  23   4      206.79      220.79      2.29 o 
   0  23   4      618.03      591.17      6.16 o 
   1  23   4        3.87        4.49      0.30 o 
   2  23   4        3.34        2.07      0.20 o 
   3  23   4        0.00        0.83      0.25 o 
   4  23   4      122.50      123.71      1.63 o 
   5  23   4       25.57       29.25      0.75 o 
   6  23   4       62.52       65.69      1.91 o 
   7  23   4       35.66       38.61      1.69 o 
   8  23   4        7.72        9.28      1.02 o 
  -9  24   4       19.84       18.25      1.09 o 
  -8  24   4        4.88        3.85      0.59 o 
  -7  24   4        0.05        0.42      0.37 o 
  -6  24   4       61.84       66.95      1.45 o 
  -5  24   4        7.13        9.03      0.45 o 
  -4  24   4       60.38       63.94      1.25 o 
  -3  24   4       18.31       17.38      0.36 o 
  -2  24   4       43.29       44.75      0.61 o 
  -1  24   4       33.25       40.82      0.67 o 
   0  24   4        4.55        4.97      0.23 o 
   1  24   4      249.47      240.94      3.39 o 
   2  24   4       30.29       32.86      0.59 o 
   3  24   4        4.71        4.79      0.31 o 
   4  24   4       36.31       32.67      0.71 o 
   5  24   4        9.29        9.40      0.48 o 
   6  24   4       55.90       59.43      1.79 o 
   7  24   4        2.96        3.08      0.86 o 
  -9  25   4        0.08        0.56      0.62 o 
  -8  25   4        1.47        1.56      0.56 o 
  -7  25   4      122.06      125.68      2.41 o 
  -6  25   4       20.15       26.41      0.83 o 
  -5  25   4       15.28       20.81      0.66 o 
  -4  25   4        6.97        7.55      0.42 o 
  -3  25   4        6.10        8.12      0.26 o 
  -2  25   4       62.22       61.35      0.83 o 
  -1  25   4      759.95      745.74      8.63 o 
   0  25   4      211.03      194.79      2.15 o 
   1  25   4        1.75        3.01      0.29 o 
   2  25   4      518.53      512.10      6.94 o 
   3  25   4      108.15      110.55      1.83 o 
   4  25   4        4.64        6.42      0.34 o 
   5  25   4       57.39       60.83      1.21 o 
   6  25   4      145.87      137.76      3.14 o 
   7  25   4       35.44       40.90      2.64 o 
  -9  26   4       11.98       13.92      1.45 o 
  -8  26   4       97.79       94.37      2.70 o 
  -7  26   4       29.07       26.88      0.86 o 
  -6  26   4      265.54      271.56      4.81 o 
  -5  26   4      111.02      112.70      1.99 o 
  -4  26   4       11.28       10.89      0.51 o 
  -3  26   4       31.82       25.42      0.50 o 
  -2  26   4        0.23        0.70      0.22 o 
  -1  26   4        0.19        1.99      0.56 o 
   0  26   4        8.38        9.00      0.34 o 
   1  26   4      147.97      148.27      2.20 o 
   2  26   4       93.75       95.24      1.53 o 
   3  26   4      261.41      272.51      3.39 o 
   4  26   4      197.74      193.27      2.42 o 
   5  26   4       51.09       48.98      1.06 o 
   6  26   4       68.79       69.63      1.99 o 
   7  26   4        1.19        1.16      0.70 o 
  -9  27   4       53.66       56.54      1.94 o 
  -8  27   4        0.65        2.33      0.62 o 
  -7  27   4        5.92        7.01      0.52 o 
  -6  27   4        5.56        7.30      0.50 o 
  -5  27   4       51.84       50.86      1.11 o 
  -4  27   4       22.40       21.32      0.69 o 
  -3  27   4       24.37       23.38      0.59 o 
  -2  27   4      157.26      154.75      2.01 o 
  -1  27   4       53.79       57.06      0.86 o 
   0  27   4      188.97      181.27      3.24 o 
   1  27   4        8.79        7.54      0.38 o 
   2  27   4       47.24       48.21      1.03 o 
   3  27   4       80.68       93.70      1.36 o 
   4  27   4       23.78       26.54      0.60 o 
   5  27   4       95.32       90.70      1.64 o 
   6  27   4       21.16       20.63      1.15 o 
   7  27   4        7.17        8.87      0.90 o 
  -9  28   4       35.79       37.84      1.57 o 
  -8  28   4        4.34        5.30      0.73 o 
  -7  28   4       13.19       14.36      0.69 o 
  -6  28   4        2.17        3.78      0.47 o 
  -5  28   4        5.38        5.04      0.42 o 
  -4  28   4        4.99        7.46      0.59 o 
  -3  28   4        2.03        2.40      0.28 o 
  -2  28   4        4.16        5.59      0.29 o 
  -1  28   4        9.32       10.99      0.39 o 
   0  28   4       12.84       12.72      0.46 o 
   1  28   4        0.82        2.05      0.35 o 
   2  28   4        8.02        8.40      0.42 o 
   3  28   4      494.73      489.14      6.21 o 
   4  28   4        6.09        4.82      0.33 o 
   5  28   4       88.81       83.22      1.54 o 
   6  28   4       17.07       15.96      1.01 o 
   7  28   4        1.55        1.78      0.83 o 
  -9  29   4       10.61       11.90      0.97 o 
  -8  29   4       17.42       17.16      1.16 o 
  -7  29   4        7.59        7.97      0.56 o 
  -6  29   4      134.85      134.34      2.62 o 
  -5  29   4      114.72      122.13      2.19 o 
  -4  29   4      333.84      319.94      5.91 o 
  -3  29   4        5.13        6.84      0.37 o 
  -2  29   4       45.68       47.02      0.82 o 
  -1  29   4       78.56       83.38      1.25 o 
   0  29   4       58.24       55.47      1.00 o 
   1  29   4       58.19       58.21      1.06 o 
   2  29   4       81.25       78.00      1.33 o 
   3  29   4        9.41       12.27      0.51 o 
   4  29   4        3.19        3.39      0.32 o 
   5  29   4       40.95       41.28      0.97 o 
   6  29   4       48.52       48.90      1.63 o 
   7  29   4        0.00       -0.54      0.74 o 
  -8  30   4        3.46        2.60      0.59 o 
  -7  30   4       34.04       35.97      1.05 o 
  -6  30   4       26.33       29.95      0.95 o 
  -5  30   4       14.43       16.70      0.79 o 
  -4  30   4        1.06        1.41      0.46 o 
  -3  30   4      113.08      110.86      1.82 o 
  -2  30   4      161.19      146.30      2.05 o 
  -1  30   4      204.05      200.52      2.68 o 
   0  30   4      101.92       95.98      1.65 o 
   1  30   4        4.50        5.07      0.35 o 
   2  30   4        3.22        4.33      0.37 o 
   3  30   4        1.99        1.54      0.32 o 
   4  30   4        1.19        1.34      0.30 o 
   5  30   4       36.50       33.52      0.86 o 
   6  30   4        8.23        8.77      0.87 o 
   7  30   4        4.67        3.03      0.86 o 
  -8  31   4        3.09        4.79      1.25 o 
  -7  31   4        0.33        0.87      0.70 o 
  -6  31   4        0.00        1.08      0.58 o 
  -5  31   4        1.41        2.43      0.64 o 
  -4  31   4       13.24       14.30      0.77 o 
  -3  31   4      109.88      101.49      1.68 o 
  -2  31   4       86.39       89.05      1.36 o 
  -1  31   4       11.27       12.53      0.43 o 
   0  31   4        0.41        0.99      0.31 o 
   1  31   4        0.54        0.94      0.33 o 
   2  31   4      246.95      232.86      3.35 o 
   3  31   4        0.00        0.65      0.31 o 
   4  31   4       14.70       12.15      0.51 o 
   5  31   4        1.39        2.27      0.38 o 
   6  31   4        4.09        4.70      0.80 o 
  -8  32   4       15.25       15.73      1.05 o 
  -7  32   4       27.00       27.51      1.26 o 
  -6  32   4       76.60       76.01      2.14 o 
  -5  32   4       33.03       34.59      1.66 o 
  -4  32   4        1.93        2.93      0.53 o 
  -3  32   4       19.91       19.35      0.63 o 
  -2  32   4      220.06      216.70      2.93 o 
  -1  32   4       11.19        8.48      0.38 o 
   0  32   4       94.06       93.34      1.52 o 
   1  32   4        9.48        9.22      0.44 o 
   2  32   4        2.14        2.30      0.37 o 
   3  32   4      114.57      111.70      2.14 o 
   4  32   4        3.59        4.37      0.43 o 
   5  32   4       93.41       85.63      1.61 o 
   6  32   4       28.30       28.44      1.32 o 
  -8  33   4       16.47       18.50      1.15 o 
  -7  33   4        5.88        6.65      0.80 o 
  -6  33   4        1.40        2.19      0.66 o 
  -5  33   4       14.33       12.52      0.86 o 
  -4  33   4       16.46       14.12      0.79 o 
  -3  33   4        1.12        1.18      0.35 o 
  -2  33   4       45.01       46.02      0.86 o 
  -1  33   4       15.46       18.65      0.54 o 
   0  33   4      172.77      176.01      2.60 o 
   1  33   4       26.94       25.09      0.67 o 
   2  33   4       10.86        9.38      0.47 o 
   3  33   4        3.54        4.82      0.40 o 
   4  33   4       57.17       56.71      1.16 o 
   5  33   4       47.96       44.36      1.30 o 
   6  33   4        0.78        2.30      0.84 o 
  -8  34   4       13.39       12.91      1.02 o 
  -7  34   4        3.43        4.53      0.74 o 
  -6  34   4       29.89       32.12      1.35 o 
  -5  34   4        0.27       -0.11      0.58 o 
  -4  34   4        1.96        1.47      0.52 o 
  -3  34   4       42.88       41.35      0.98 o 
  -2  34   4       10.42       10.57      0.43 o 
  -1  34   4      204.80      205.05      2.76 o 
   0  34   4       28.17       29.06      0.73 o 
   1  34   4       32.09       32.65      0.79 o 
   2  34   4       37.77       36.01      0.96 o 
   3  34   4       66.39       67.75      1.19 o 
   4  34   4       53.49       55.04      1.15 o 
   5  34   4        0.07        0.77      0.35 o 
   6  34   4       48.13       48.73      1.88 o 
  -7  35   4       60.76       62.95      2.00 o 
  -6  35   4        4.61        4.24      0.73 o 
  -5  35   4        7.68        7.41      0.76 o 
  -4  35   4        0.41        0.84      0.60 o 
  -3  35   4        3.64        4.30      0.43 o 
  -2  35   4      107.36       95.85      1.47 o 
  -1  35   4      332.87      338.46      4.39 o 
   0  35   4       31.80       32.51      0.78 o 
   1  35   4        0.34        0.50      0.34 o 
   2  35   4       16.73       14.99      0.57 o 
   3  35   4       19.58       19.76      0.63 o 
   4  35   4       67.39       66.49      1.29 o 
   5  35   4        8.19        9.25      0.51 o 
  -7  36   4        0.17        2.21      0.73 o 
  -6  36   4       21.84       21.81      1.16 o 
  -5  36   4       87.68       86.22      2.39 o 
  -4  36   4       43.27       43.54      1.53 o 
  -3  36   4       17.26       16.48      0.65 o 
  -2  36   4        0.13        0.77      0.32 o 
  -1  36   4       16.42       19.46      0.66 o 
   0  36   4        1.30        1.50      0.37 o 
   1  36   4       21.20       19.23      0.63 o 
   2  36   4        1.82        1.62      0.39 o 
   3  36   4        0.03       -0.36      0.36 o 
   4  36   4       10.15        9.47      0.55 o 
   5  36   4       32.69       29.42      0.98 o 
  -7  37   4       22.34       22.18      1.25 o 
  -6  37   4       14.22       14.74      1.00 o 
  -5  37   4       19.27       18.57      1.28 o 
  -4  37   4        7.77        8.05      0.96 o 
  -3  37   4        7.81        8.88      0.51 o 
  -2  37   4       37.87       35.26      0.85 o 
  -1  37   4        0.57        1.48      0.39 o 
   0  37   4       56.43       51.88      1.04 o 
   1  37   4       10.52        9.74      0.50 o 
   2  37   4       18.45       17.70      0.65 o 
   3  37   4        0.87        0.32      0.39 o 
   4  37   4       95.41       90.70      1.64 o 
   5  37   4       31.14       29.82      1.45 o 
  -7  38   4       52.04       52.16      1.86 o 
  -6  38   4        0.38       -0.45      0.71 o 
  -5  38   4       21.05       23.28      1.35 o 
  -4  38   4       49.97       51.76      2.82 o 
  -3  38   4        1.42        2.50      0.41 o 
  -2  38   4        1.74        1.76      0.39 o 
  -1  38   4       26.68       31.22      0.79 o 
   0  38   4       33.13       29.81      0.77 o 
   1  38   4       64.67       66.19      1.25 o 
   2  38   4        9.99       14.37      0.60 o 
   3  38   4        4.21        4.49      0.45 o 
   4  38   4       72.81       72.10      1.40 o 
   5  38   4        6.03        4.38      0.92 o 
  -6  39   4        3.23        4.39      0.93 o 
  -5  39   4        0.48        1.61      0.78 o 
  -4  39   4      101.20       96.39      3.13 o 
  -3  39   4      161.88      147.33      2.59 o 
  -2  39   4       11.88       13.45      0.66 o 
  -1  39   4        3.89        4.07      0.43 o 
   0  39   4        2.54        2.74      0.41 o 
   1  39   4       48.15       48.22      1.09 o 
   2  39   4      182.46      184.74      3.22 o 
   3  39   4       16.28       20.48      0.68 o 
   4  39   4       47.43       44.80      1.29 o 
  -6  40   4        0.25        0.90      0.82 o 
  -5  40   4        3.13        2.56      0.89 o 
  -4  40   4        4.49        5.06      0.96 o 
  -3  40   4       36.85       35.70      0.96 o 
  -2  40   4      209.56      201.79      3.65 o 
  -1  40   4        1.44        0.45      0.37 o 
   0  40   4        1.21        0.87      0.38 o 
   1  40   4        3.35        3.51      0.45 o 
   2  40   4        0.05        1.61      0.44 o 
   3  40   4       85.72       82.56      1.43 o 
   4  40   4       32.71       34.67      1.23 o 
  -6  41   4       39.57       38.65      1.85 o 
  -5  41   4        0.04       -0.25      0.78 o 
  -4  41   4       12.26       11.55      1.26 o 
  -3  41   4       16.37       15.39      0.66 o 
  -2  41   4        1.81        6.22      1.37 o 
  -1  41   4        9.44        9.29      0.52 o 
   0  41   4       10.26        9.30      0.52 o 
   1  41   4        8.10        7.80      0.52 o 
   2  41   4        2.99        3.02      0.48 o 
   3  41   4       26.08       33.65      0.93 o 
   4  41   4        3.43        4.04      0.87 o 
  -5  42   4        6.37        5.86      1.00 o 
  -4  42   4        3.24        2.44      1.31 o 
  -3  42   4        2.16        1.93      0.41 o 
  -2  42   4      143.86      135.17      2.60 o 
  -1  42   4        0.31        0.38      0.39 o 
   0  42   4        0.27       -0.04      0.39 o 
   1  42   4       31.63       30.58      0.85 o 
   2  42   4       23.74       22.28      0.76 o 
   3  42   4      141.48      139.16      3.45 o 
  -5  43   4        1.48        0.44      0.89 o 
  -4  43   4       16.62       16.53      1.32 o 
  -3  43   4        1.93        1.75      0.41 o 
  -2  43   4        5.05        7.53      0.65 o 
  -1  43   4        1.59        0.69      0.40 o 
   0  43   4        3.43        2.04      0.43 o 
   1  43   4        0.99        0.63      0.44 o 
   2  43   4        6.29        6.59      0.56 o 
   3  43   4       23.24       27.00      0.95 o 
  -4  44   4       16.40       16.28      1.32 o 
  -3  44   4       26.25       25.27      0.85 o 
  -2  44   4       21.37       20.21      0.78 o 
  -1  44   4        2.95        2.15      0.46 o 
   0  44   4        3.17        3.10      0.48 o 
   1  44   4        1.28       -0.10      0.44 o 
   2  44   4       57.53       55.90      1.20 o 
  -4  45   4        1.72        4.54      1.41 o 
  -3  45   4        9.80        9.65      1.16 o 
  -2  45   4       30.31       33.16      1.34 o 
  -1  45   4        8.40        8.43      0.59 o 
   0  45   4        1.26        0.33      0.44 o 
   1  45   4        0.14       -0.43      0.43 o 
   2  45   4       41.37       39.44      1.01 o 
  -3  46   4       21.86       19.45      1.53 o 
  -2  46   4       49.35       53.99      1.77 o 
  -1  46   4        3.30        3.20      0.55 o 
   0  46   4        0.66       -0.40      0.43 o 
   1  46   4       10.30        8.50      0.59 o 
  -1  47   4        0.01       -0.43      0.49 o 
  -9   0   5       30.73       29.74      2.52 o 
  -7   0   5      260.78      251.69      9.78 o 
  -5   0   5      490.29      541.03     11.61 o 
  -3   0   5      875.56      856.25     17.99 o 
  -1   0   5        0.06        0.37      0.13 o 
   1   0   5     2290.77     2174.39     22.24 o 
   3   0   5       71.73       61.31      1.32 o 
   5   0   5       45.48       44.33      1.55 o 
   7   0   5      185.39      174.78      7.46 o 
 -11   1   5        4.32        5.44      1.61 o 
 -10   1   5       82.10       85.00      3.24 o 
  -9   1   5       88.80       90.93      3.28 o 
  -8   1   5        9.82       12.63      2.37 o 
  -7   1   5        7.24        5.43      0.89 o 
  -6   1   5        1.10        0.91      1.16 o 
  -5   1   5      125.98      103.22      1.62 o 
  -4   1   5      122.99      110.71      2.30 o 
  -3   1   5      299.45      265.38      3.73 o 
  -2   1   5       11.74       15.90      0.25 o 
  -1   1   5        2.66        2.26      0.11 o 
   0   1   5       47.65       65.10      0.56 o 
   1   1   5       23.23       25.82      0.34 o 
   2   1   5     1668.24     1639.47     13.00 o 
   3   1   5       14.35       12.24      0.43 o 
   4   1   5      159.72      148.46      1.85 o 
   5   1   5       21.66       17.54      0.64 o 
   6   1   5        2.39        0.77      0.91 o 
   7   1   5        7.93        7.81      1.21 o 
   8   1   5       10.55       13.71      1.39 o 
 -11   2   5        2.26        2.32      1.51 o 
 -10   2   5       55.44       56.65      3.63 o 
  -9   2   5      336.33      330.06     14.36 o 
  -8   2   5       53.09       49.99      2.10 o 
  -7   2   5       97.88       96.81      3.17 o 
  -6   2   5      101.38      105.43      3.24 o 
  -5   2   5      149.62      132.55      2.19 o 
  -4   2   5      795.89      764.04     11.45 o 
  -3   2   5       99.75      105.38      1.79 o 
  -2   2   5        0.89        0.10      0.11 o 
  -1   2   5       76.74       56.12      0.54 o 
   0   2   5       17.97       14.27      0.22 o 
   1   2   5      510.25      531.67      4.05 o 
   2   2   5      598.16      606.92      4.51 o 
   3   2   5      428.42      424.17      4.55 o 
   4   2   5      220.22      202.83      2.44 o 
   5   2   5       18.48       17.14      0.65 o 
   6   2   5        1.66        0.50      0.86 o 
   7   2   5        7.95        8.73      1.21 o 
   8   2   5       53.31       60.58      2.64 o 
 -11   3   5        1.31        1.51      1.51 o 
 -10   3   5       33.85       29.84      2.72 o 
  -8   3   5       20.76       21.74      1.61 o 
  -7   3   5       15.06       15.05      1.10 o 
  -6   3   5        0.66        0.20      0.26 o 
  -5   3   5      723.94      722.31     10.16 o 
  -4   3   5       38.34       36.69      0.81 o 
  -3   3   5       99.11       79.78      1.57 o 
  -2   3   5        6.11        4.13      0.17 o 
  -1   3   5       80.63       72.36      0.68 o 
   0   3   5      139.96      140.17      1.14 o 
   1   3   5        9.86        9.75      0.28 o 
   2   3   5      760.97      764.37      6.33 o 
   3   3   5      585.73      552.23      5.85 o 
   4   3   5       21.01       23.27      0.53 o 
   5   3   5      141.90      143.19      2.49 o 
   6   3   5        0.51       -0.55      0.82 o 
   7   3   5       59.65       56.67      2.67 o 
   8   3   5      148.77      145.04      4.67 o 
 -11   4   5        7.94        4.94      1.71 o 
 -10   4   5       47.35       49.59      3.43 o 
  -9   4   5      164.59      166.62      7.26 o 
  -8   4   5        2.43        5.85      1.31 o 
  -7   4   5       47.43       53.12      2.92 o 
  -6   4   5       47.18       34.09      1.13 o 
  -5   4   5        4.24        7.03      0.40 o 
  -4   4   5     1003.22      895.10     13.35 o 
  -3   4   5      893.91      916.52     15.15 o 
  -2   4   5      399.77      390.85      3.83 o 
  -1   4   5       25.18       31.21      0.36 o 
   0   4   5      128.63      121.96      1.01 o 
   1   4   5        1.81        0.73      0.19 o 
   2   4   5        4.78        4.92      0.31 o 
   3   4   5       23.84       20.26      0.56 o 
   4   4   5       11.82        9.36      0.33 o 
   5   4   5      268.27      273.17      4.46 o 
   6   4   5       23.22       21.03      1.50 o 
   7   4   5       19.68       22.90      1.64 o 
   8   4   5       37.93       40.21      2.14 o 
 -11   5   5        2.27        4.33      1.71 o 
 -10   5   5        0.69        0.91      1.51 o 
  -9   5   5        1.44        3.23      1.51 o 
  -8   5   5       40.86       42.03      2.82 o 
  -7   5   5        0.30        0.10      1.01 o 
  -6   5   5      115.69      111.91      2.48 o 
  -5   5   5      422.70      385.38      5.53 o 
  -4   5   5       53.78       58.57      1.11 o 
  -3   5   5      296.39      260.29      3.51 o 
  -2   5   5       48.44       39.03      0.49 o 
  -1   5   5       29.69       21.86      0.29 o 
   0   5   5      342.64      305.89      2.37 o 
   1   5   5       15.97       13.74      0.29 o 
   2   5   5      110.15      109.97      1.10 o 
   3   5   5      129.56      132.43      1.36 o 
   4   5   5       12.90       11.97      0.37 o 
   5   5   5        4.12        3.81      0.41 o 
   6   5   5       55.77       57.59      2.46 o 
   7   5   5       23.36       21.06      1.60 o 
   8   5   5        8.95       11.16      1.35 o 
 -11   6   5        1.58        3.43      1.71 o 
 -10   6   5        0.01       -0.91      1.41 o 
  -9   6   5       52.70       51.00      3.33 o 
  -8   6   5      187.12      183.35      7.66 o 
  -7   6   5       45.08       44.57      1.28 o 
  -6   6   5       27.69       24.64      1.09 o 
  -5   6   5        8.49        3.39      0.24 o 
  -4   6   5      161.67      154.62      2.34 o 
  -3   6   5       38.43       30.04      0.47 o 
  -2   6   5        1.08        0.61      0.27 o 
  -1   6   5       10.99       10.75      0.23 o 
   0   6   5      108.89      111.10      0.93 o 
   1   6   5      207.38      209.23      1.74 o 
   2   6   5       41.46       39.51      0.56 o 
   3   6   5       18.00       14.63      0.58 o 
   4   6   5       60.04       57.02      0.87 o 
   5   6   5      170.21      184.39      3.27 o 
   6   6   5       13.27       13.14      1.25 o 
   7   6   5       20.03       23.13      2.07 o 
   8   6   5        0.62        1.15      1.51 o 
 -11   7   5        1.88        0.91      1.51 o 
 -10   7   5       20.50       25.10      2.62 o 
  -9   7   5        4.11        5.64      1.51 o 
  -8   7   5       18.44       17.53      2.77 o 
  -7   7   5       75.46       73.57      1.80 o 
  -6   7   5       15.23       20.38      0.80 o 
  -5   7   5       28.83       21.10      0.51 o 
  -4   7   5       48.17       42.12      0.81 o 
  -3   7   5        6.19       11.82      0.27 o 
  -2   7   5     1838.67     1751.25     17.45 o 
  -1   7   5       23.34       17.04      0.27 o 
   0   7   5      419.28      400.51      3.07 o 
   1   7   5      374.57      338.60      2.62 o 
   2   7   5       20.48       10.83      0.25 o 
   3   7   5       58.63       55.18      0.75 o 
   4   7   5        6.45        6.43      0.30 o 
   5   7   5      250.21      260.36      4.24 o 
   6   7   5        3.17        3.02      0.75 o 
   7   7   5        0.00        0.15      0.93 o 
   8   7   5       24.66       24.74      1.75 o 
 -11   8   5       26.28       28.07      1.71 o 
 -10   8   5        3.66        4.12      0.57 o 
  -9   8   5       20.74       20.15      0.63 o 
  -8   8   5       67.27       59.62      1.64 o 
  -7   8   5       62.53       61.46      1.48 o 
  -6   8   5       69.18       81.31      1.86 o 
  -5   8   5       87.14       83.15      1.36 o 
  -4   8   5      508.47      474.10      6.75 o 
  -3   8   5      437.28      435.48      5.18 o 
  -2   8   5      655.56      674.89      6.81 o 
  -1   8   5        1.66        2.39      0.14 o 
   0   8   5      539.40      569.89      4.26 o 
   1   8   5      978.57      977.64      7.42 o 
   2   8   5       58.68       46.00      0.54 o 
   3   8   5        3.56        2.63      0.22 o 
   4   8   5       10.83       15.40      0.42 o 
   5   8   5        3.55        4.59      0.40 o 
   6   8   5       27.08       29.24      1.83 o 
   7   8   5        1.44        0.36      1.81 o 
   8   8   5       22.90       23.88      1.71 o 
 -10   9   5       81.11       83.25      1.72 o 
  -9   9   5       10.10        8.53      0.77 o 
  -8   9   5        6.08        6.83      0.38 o 
  -7   9   5       30.47       31.91      1.31 o 
  -6   9   5        3.14        2.31      0.27 o 
  -5   9   5       44.31       55.20      1.00 o 
  -4   9   5        2.22        2.78      0.26 o 
  -3   9   5      217.56      202.87      2.49 o 
  -2   9   5       22.81       24.74      0.35 o 
  -1   9   5      353.69      357.47      3.30 o 
   0   9   5      526.13      490.42      3.85 o 
   1   9   5       95.26       91.19      0.89 o 
   2   9   5      105.41      104.80      1.06 o 
   3   9   5       10.52        8.75      0.31 o 
   4   9   5      140.89      155.80      2.41 o 
   5   9   5       48.10       51.67      1.12 o 
   6   9   5       41.10       43.77      1.69 o 
   7   9   5        0.97        1.26      0.93 o 
   8   9   5       46.75       49.96      3.28 o 
 -10  10   5       13.35       13.54      0.94 o 
  -9  10   5       35.52       32.60      0.90 o 
  -8  10   5      131.61      135.10      3.56 o 
  -7  10   5       21.12       20.96      1.08 o 
  -6  10   5        0.80        0.30      0.31 o 
  -5  10   5      129.17      132.45      2.06 o 
  -4  10   5      207.27      192.14      2.88 o 
  -3  10   5      400.16      374.28      4.48 o 
  -2  10   5      167.96      156.81      1.63 o 
  -1  10   5      419.84      381.48      3.61 o 
   0  10   5      198.50      181.02      1.50 o 
   1  10   5       79.02       74.66      0.75 o 
   2  10   5       29.80       20.88      0.42 o 
   3  10   5       97.29       97.70      1.30 o 
   4  10   5       54.58       60.98      0.98 o 
   5  10   5      405.57      400.84      6.38 o 
   6  10   5       45.04       44.52      1.71 o 
   7  10   5       22.21       20.40      1.56 o 
   8  10   5        4.60        5.36      1.17 o 
 -10  11   5       67.76       66.24      1.73 o 
  -9  11   5        0.73        1.50      0.27 o 
  -8  11   5        3.86        5.40      0.39 o 
  -7  11   5        0.00        0.53      0.27 o 
  -6  11   5        1.05        1.31      0.22 o 
  -5  11   5      181.80      178.08      2.68 o 
  -4  11   5       70.00       70.35      1.22 o 
  -3  11   5      166.96      165.65      2.08 o 
  -2  11   5      170.78      157.03      1.44 o 
  -1  11   5       40.73       37.03      0.47 o 
   0  11   5      296.38      327.14      2.68 o 
   1  11   5      170.73      154.86      1.43 o 
   2  11   5      761.05      736.01      7.34 o 
   3  11   5       92.32       81.64      1.13 o 
   4  11   5      190.70      179.09      2.14 o 
   5  11   5        3.42        3.53      0.37 o 
   6  11   5       95.65      101.28      3.39 o 
   7  11   5       54.40       52.56      2.92 o 
   8  11   5        4.72        3.50      2.32 o 
 -10  12   5        0.23        0.83      0.31 o 
  -9  12   5       36.95       38.18      0.92 o 
  -8  12   5        0.40        0.28      0.30 o 
  -7  12   5       26.11       27.44      0.82 o 
  -6  12   5      121.06      127.33      1.98 o 
  -5  12   5      229.18      220.74      3.28 o 
  -4  12   5      471.14      434.99      6.23 o 
  -3  12   5      230.61      202.44      2.51 o 
  -2  12   5      361.43      372.81      3.30 o 
  -1  12   5       31.32       29.98      0.40 o 
   0  12   5      120.11      131.87      1.18 o 
   1  12   5      322.98      297.35      2.82 o 
   2  12   5       73.42       70.93      0.90 o 
   3  12   5        0.01        0.05      0.21 o 
   4  12   5       99.73       94.68      1.25 o 
   5  12   5       32.98       30.63      0.78 o 
   6  12   5      117.30      122.44      3.24 o 
   7  12   5       37.31       34.59      1.92 o 
   8  12   5       38.00       36.82      3.83 o 
 -10  13   5        1.95        1.77      0.40 o 
  -9  13   5        0.03        0.91      0.29 o 
  -8  13   5        0.17        0.35      0.31 o 
  -7  13   5        1.36        2.94      0.32 o 
  -6  13   5      163.48      173.01      2.69 o 
  -5  13   5      432.83      418.20      6.99 o 
  -4  13   5      102.54      105.71      1.48 o 
  -3  13   5      273.67      280.81      3.42 o 
  -2  13   5      405.12      420.63      3.70 o 
  -1  13   5      568.32      555.82      4.79 o 
   0  13   5      160.06      160.33      1.45 o 
   1  13   5       34.75       13.74      0.29 o 
   2  13   5      222.93      223.74      2.37 o 
   3  13   5       21.04       15.17      0.42 o 
   4  13   5       55.30       56.11      0.86 o 
   5  13   5       37.79       37.28      0.87 o 
   6  13   5       23.24       21.90      1.36 o 
   7  13   5       21.96       24.33      1.39 o 
   8  13   5        1.30        1.87      1.06 o 
 -10  14   5       61.01       61.03      1.37 o 
  -9  14   5       44.59       47.57      1.76 o 
  -8  14   5        5.16        5.49      0.47 o 
  -7  14   5      122.36      123.01      3.11 o 
  -6  14   5       29.43       33.52      0.71 o 
  -5  14   5       79.69       75.44      1.29 o 
  -4  14   5      897.34      847.20     10.56 o 
  -3  14   5      723.38      694.19      7.87 o 
  -2  14   5       14.62       19.81      0.32 o 
  -1  14   5        8.09       11.72      0.27 o 
   0  14   5      244.81      217.49      2.12 o 
   1  14   5       34.77       50.94      0.60 o 
   2  14   5      243.83      206.27      2.28 o 
   3  14   5       23.17       19.23      0.50 o 
   4  14   5       94.84       94.12      1.30 o 
   5  14   5        8.17        8.92      0.45 o 
   6  14   5        7.50        7.06      0.91 o 
   7  14   5       17.37       17.27      1.22 o 
   8  14   5        0.63        0.90      1.03 o 
 -10  15   5       13.95       13.75      1.69 o 
  -9  15   5       40.67       40.66      1.00 o 
  -8  15   5       33.60       34.80      0.91 o 
  -7  15   5      141.74      145.14      3.19 o 
  -6  15   5        1.27        0.98      0.25 o 
  -5  15   5       50.48       55.82      1.02 o 
  -4  15   5      101.33      108.11      1.53 o 
  -3  15   5       19.71       21.47      0.47 o 
  -2  15   5      219.80      230.54      2.09 o 
  -1  15   5       35.09       35.79      0.47 o 
   0  15   5      114.02      120.24      1.27 o 
   1  15   5        1.06        1.38      0.18 o 
   2  15   5      140.66      131.60      1.48 o 
   3  15   5        0.48        0.29      0.24 o 
   4  15   5       19.25       20.34      0.50 o 
   5  15   5        5.11        4.79      0.39 o 
   6  15   5        1.27        0.25      0.87 o 
   7  15   5        0.00       -0.72      0.72 o 
   8  15   5        2.89        2.35      1.06 o 
 -10  16   5       33.98       34.61      2.00 o 
  -9  16   5        1.38        1.92      0.35 o 
  -8  16   5       22.68       24.65      0.74 o 
  -7  16   5       84.10       85.06      2.66 o 
  -6  16   5        3.95        4.00      0.31 o 
  -5  16   5       29.52       24.99      0.50 o 
  -4  16   5      260.83      243.91      3.39 o 
  -3  16   5        1.45        1.14      0.21 o 
  -2  16   5      193.59      189.86      2.05 o 
  -1  16   5       15.44       17.80      0.33 o 
   0  16   5      225.08      239.64      2.33 o 
   1  16   5      753.28      743.17      7.75 o 
   2  16   5      185.52      150.05      1.79 o 
   3  16   5       69.54       61.52      0.99 o 
   4  16   5       11.37       13.53      0.42 o 
   5  16   5        1.55        1.72      0.35 o 
   6  16   5       15.51       14.39      1.16 o 
   7  16   5        3.71        4.70      0.89 o 
   8  16   5       26.54       27.96      1.81 o 
 -10  17   5        0.05        0.90      0.50 o 
  -9  17   5       25.13       27.70      1.71 o 
  -8  17   5        5.26        6.17      0.43 o 
  -7  17   5      105.80      102.84      2.09 o 
  -6  17   5        0.00       -0.16      0.25 o 
  -5  17   5       20.29       15.44      0.50 o 
  -4  17   5        3.79        3.83      0.30 o 
  -3  17   5       28.46       24.06      0.55 o 
  -2  17   5      945.63      916.58      8.51 o 
  -1  17   5      750.84      756.22      6.84 o 
   0  17   5       73.67       57.24      0.70 o 
   1  17   5      117.27       93.79      1.27 o 
   2  17   5        1.16        2.38      0.24 o 
   3  17   5       66.08       63.47      1.06 o 
   4  17   5      142.97      139.05      1.82 o 
   5  17   5      126.71      124.90      2.49 o 
   6  17   5       51.43       51.94      2.43 o 
   7  17   5        4.16        3.48      0.87 o 
   8  17   5        8.74        7.45      1.21 o 
 -10  18   5        5.37        6.39      0.64 o 
  -9  18   5       20.94       23.43      1.44 o 
  -8  18   5       86.32       83.79      2.37 o 
  -7  18   5       10.91       11.99      0.55 o 
  -6  18   5       14.38       15.25      0.50 o 
  -5  18   5      178.30      163.48      2.53 o 
  -4  18   5       91.29       85.89      1.55 o 
  -3  18   5       81.61       79.76      1.27 o 
  -2  18   5        0.67        2.82      0.21 o 
  -1  18   5       77.85       67.65      0.78 o 
   0  18   5      712.07      699.79      6.93 o 
   1  18   5        0.43        1.01      0.25 o 
   2  18   5       14.63       14.19      0.46 o 
   3  18   5       71.46       69.79      1.09 o 
   4  18   5       21.27       19.57      0.52 o 
   5  18   5        2.02        3.01      0.40 o 
   6  18   5       32.87       35.19      1.62 o 
   7  18   5       14.10       14.56      1.18 o 
 -10  19   5       48.40       52.01      1.85 o 
  -9  19   5       81.41       78.41      2.28 o 
  -8  19   5        0.76        1.06      0.56 o 
  -7  19   5       14.19       15.42      0.73 o 
  -6  19   5       11.28       15.81      0.57 o 
  -5  19   5       35.68       39.51      0.91 o 
  -4  19   5       26.14       28.98      0.74 o 
  -3  19   5       63.61       57.80      1.05 o 
  -2  19   5       34.51       36.48      0.51 o 
  -1  19   5      122.65      134.82      1.58 o 
   0  19   5      156.30      148.36      1.68 o 
   1  19   5       25.48       30.95      0.70 o 
   2  19   5        2.11        6.19      0.36 o 
   3  19   5        7.27        6.50      0.34 o 
   4  19   5        0.05       -0.02      0.26 o 
   5  19   5       29.66       31.96      1.27 o 
   6  19   5       79.78       78.94      2.16 o 
   7  19   5        0.00       -0.21      0.98 o 
 -10  20   5        0.16        2.42      1.41 o 
  -9  20   5        6.12        6.70      0.66 o 
  -8  20   5        0.57        1.11      0.49 o 
  -7  20   5      217.93      226.47      4.04 o 
  -6  20   5      231.58      242.92      3.89 o 
  -5  20   5       14.00       14.34      0.56 o 
  -4  20   5       58.05       51.17      1.08 o 
  -3  20   5      156.79      171.90      2.25 o 
  -2  20   5      109.52      106.10      1.41 o 
  -1  20   5      325.08      311.88      3.44 o 
   0  20   5      150.98      137.39      1.57 o 
   1  20   5       19.88       17.19      0.54 o 
   2  20   5        6.68        5.30      0.34 o 
   3  20   5       11.08       11.13      0.42 o 
   4  20   5       68.19       67.54      1.04 o 
   5  20   5      591.82      582.72      9.65 o 
   6  20   5       96.89       93.54      2.16 o 
   7  20   5        0.05        0.09      0.75 o 
 -10  21   5      104.05      111.18      5.95 o 
  -9  21   5        0.03        0.62      0.53 o 
  -8  21   5       11.33       12.09      0.81 o 
  -7  21   5        0.46        2.23      0.40 o 
  -6  21   5      228.18      223.77      3.61 o 
  -5  21   5       31.06       31.41      0.81 o 
  -4  21   5        1.14        1.55      0.31 o 
  -3  21   5        0.01        2.55      0.39 o 
  -2  21   5       81.53       78.81      1.24 o 
  -1  21   5        1.01        1.80      0.22 o 
   0  21   5      157.83      147.82      1.89 o 
   1  21   5        0.10        0.32      0.27 o 
   2  21   5       30.65       36.64      0.76 o 
   3  21   5       41.01       42.96      0.80 o 
   4  21   5       79.35       78.78      1.17 o 
   5  21   5        4.56        9.81      0.60 o 
   6  21   5      364.22      367.00      8.10 o 
   7  21   5        3.88        3.69      0.90 o 
  -9  22   5        2.90        2.44      0.60 o 
  -8  22   5        0.67        0.41      0.53 o 
  -7  22   5        2.57        3.25      0.41 o 
  -6  22   5        0.51        3.57      0.52 o 
  -5  22   5       74.63       71.87      1.40 o 
  -4  22   5       42.80       41.47      0.95 o 
  -3  22   5      415.84      410.43      5.17 o 
  -2  22   5      511.83      482.49      4.97 o 
  -1  22   5       58.80       61.32      0.90 o 
   0  22   5      138.47      134.75      1.55 o 
   1  22   5       14.41       15.25      0.52 o 
   2  22   5      109.34      101.95      1.58 o 
   3  22   5        5.37        5.70      0.36 o 
   4  22   5       19.38       21.54      0.56 o 
   5  22   5      202.11      200.13      4.11 o 
   6  22   5        0.73        2.38      0.72 o 
   7  22   5       15.43       17.15      1.22 o 
  -9  23   5        0.76        1.23      0.59 o 
  -8  23   5        0.00       -0.12      0.62 o 
  -7  23   5       32.61       33.61      0.94 o 
  -6  23   5        0.11        0.61      0.36 o 
  -5  23   5       88.60       92.92      1.72 o 
  -4  23   5       22.11       24.78      0.71 o 
  -3  23   5       21.35       24.73      0.53 o 
  -2  23   5      322.84      303.14      4.76 o 
  -1  23   5      411.22      396.13      4.68 o 
   0  23   5        7.97        8.69      0.35 o 
   1  23   5       65.52       65.37      1.15 o 
   2  23   5        0.17        0.42      0.29 o 
   3  23   5        1.36        1.11      0.30 o 
   4  23   5      135.86      127.80      1.83 o 
   5  23   5      353.96      348.33      5.23 o 
   6  23   5        0.23        0.38      0.69 o 
   7  23   5        3.17        3.62      0.89 o 
  -9  24   5       30.79       31.20      1.56 o 
  -8  24   5       23.26       23.85      1.13 o 
  -7  24   5       31.27       31.24      0.93 o 
  -6  24   5       44.28       45.32      1.03 o 
  -5  24   5      182.90      184.46      3.07 o 
  -4  24   5       69.32       66.37      1.33 o 
  -3  24   5      164.37      160.36      2.78 o 
  -2  24   5        2.74        4.80      0.28 o 
  -1  24   5       41.46       49.54      0.78 o 
   0  24   5      269.31      278.81      3.45 o 
   1  24   5       57.28       59.60      1.08 o 
   2  24   5        1.26        0.58      0.30 o 
   3  24   5        5.12        6.21      0.41 o 
   4  24   5       60.88       60.71      1.10 o 
   5  24   5        7.05       10.93      0.80 o 
   6  24   5        0.23       -0.65      0.65 o 
   7  24   5       23.01       26.23      1.45 o 
  -9  25   5       16.38       19.21      1.08 o 
  -8  25   5       74.13       75.53      2.29 o 
  -7  25   5        9.02        8.72      0.55 o 
  -6  25   5        1.25        2.89      0.40 o 
  -5  25   5       90.22       86.15      1.64 o 
  -4  25   5       29.55       32.96      0.87 o 
  -3  25   5        0.81        1.36      0.29 o 
  -2  25   5       80.85       78.16      1.17 o 
  -1  25   5      194.14      183.92      2.31 o 
   0  25   5        1.32        1.79      0.26 o 
   1  25   5       33.03       38.87      0.82 o 
   2  25   5        2.76        3.33      0.34 o 
   3  25   5        2.29        1.63      0.33 o 
   4  25   5      124.68      129.72      1.87 o 
   5  25   5       35.93       32.03      0.88 o 
   6  25   5        2.38        3.54      0.79 o 
   7  25   5       13.63       12.47      1.15 o 
  -9  26   5       79.03       83.71      2.54 o 
  -8  26   5        0.00       -0.08      0.59 o 
  -7  26   5        8.57        9.04      0.57 o 
  -6  26   5       33.05       34.59      0.92 o 
  -5  26   5        7.37        9.46      0.52 o 
  -4  26   5      214.45      213.81      3.52 o 
  -3  26   5       51.41       48.96      1.00 o 
  -2  26   5       10.64       12.32      0.38 o 
  -1  26   5      188.34      173.68      2.58 o 
   0  26   5       16.76       14.72      0.50 o 
   1  26   5        8.68        9.16      0.42 o 
   2  26   5       58.38       59.17      1.06 o 
   3  26   5      105.09      104.14      1.68 o 
   4  26   5        5.35        7.59      0.44 o 
   5  26   5        0.38        1.28      0.40 o 
   6  26   5        9.60        8.79      0.88 o 
  -9  27   5       21.25       25.51      1.27 o 
  -8  27   5        0.04        0.21      0.60 o 
  -7  27   5        1.19        1.97      0.46 o 
  -6  27   5        3.93        5.09      0.49 o 
  -5  27   5       11.35       14.82      0.62 o 
  -4  27   5        9.55       10.09      0.62 o 
  -3  27   5       24.53       23.89      0.64 o 
  -2  27   5        2.03        2.34      0.26 o 
  -1  27   5        2.26        3.49      0.30 o 
   0  27   5       43.35       42.84      0.85 o 
   1  27   5       23.79       22.71      0.63 o 
   2  27   5      191.72      198.67      2.74 o 
   3  27   5        9.58       11.20      0.52 o 
   4  27   5       95.66       89.10      1.47 o 
   5  27   5       97.94       95.43      1.77 o 
   6  27   5        0.24        0.51      0.71 o 
  -9  28   5       25.08       28.72      1.37 o 
  -8  28   5       60.68       61.35      2.03 o 
  -7  28   5       42.96       42.00      1.15 o 
  -6  28   5       16.53       15.79      0.72 o 
  -5  28   5        4.62        6.31      0.48 o 
  -4  28   5       75.69       72.94      2.01 o 
  -3  28   5       13.76       13.49      0.51 o 
  -2  28   5      115.97      116.27      1.58 o 
  -1  28   5        5.72        8.17      0.41 o 
   0  28   5       28.80       32.22      0.74 o 
   1  28   5       37.79       38.32      0.83 o 
   2  28   5       29.09       32.80      0.76 o 
   3  28   5       35.97       35.79      0.80 o 
   4  28   5       55.05       54.43      1.01 o 
   5  28   5        4.74        6.70      0.48 o 
   6  28   5        1.96        1.33      0.73 o 
  -8  29   5        7.19        9.94      0.90 o 
  -7  29   5       22.62       20.66      0.84 o 
  -6  29   5       19.89       21.53      0.82 o 
  -5  29   5       32.36       35.06      1.13 o 
  -4  29   5        1.38        1.38      0.52 o 
  -3  29   5        6.16        6.97      0.41 o 
  -2  29   5       10.32       12.52      0.42 o 
  -1  29   5       98.95       90.39      1.51 o 
   0  29   5        1.98        3.06      0.35 o 
   1  29   5        4.11        3.36      0.36 o 
   2  29   5       54.01       54.74      1.06 o 
   3  29   5       10.03        9.18      0.54 o 
   4  29   5       76.33       77.02      1.29 o 
   5  29   5       40.35       39.42      0.99 o 
   6  29   5        0.01        0.96      0.92 o 
  -8  30   5        1.67        1.54      0.91 o 
  -7  30   5        1.99        3.36      0.58 o 
  -6  30   5      128.18      137.61      3.34 o 
  -5  30   5       37.14       36.13      1.33 o 
  -4  30   5       92.70       94.13      2.46 o 
  -3  30   5       52.12       48.14      1.03 o 
  -2  30   5       13.36       14.57      0.45 o 
  -1  30   5       53.28       56.70      1.08 o 
   0  30   5      163.73      155.29      2.57 o 
   1  30   5       33.25       31.07      0.75 o 
   2  30   5        8.70       10.97      0.49 o 
   3  30   5       15.78       17.05      0.59 o 
   4  30   5       59.99       58.60      1.21 o 
   5  30   5       25.91       24.51      0.76 o 
   6  30   5        7.83        8.32      1.04 o 
  -8  31   5       25.80       27.82      2.82 o 
  -7  31   5        3.91        3.29      0.75 o 
  -6  31   5       25.63       27.89      1.22 o 
  -5  31   5        5.36        6.23      0.71 o 
  -4  31   5       11.90       14.56      0.94 o 
  -3  31   5       47.20       45.32      1.01 o 
  -2  31   5      102.78      104.74      1.55 o 
  -1  31   5       28.29       28.66      0.73 o 
   0  31   5        5.10        6.09      0.42 o 
   1  31   5       21.71       25.10      0.69 o 
   2  31   5       64.29       63.76      1.54 o 
   3  31   5        2.52        3.09      0.39 o 
   4  31   5       23.08       23.18      0.74 o 
   5  31   5        0.76        1.56      0.41 o 
   6  31   5        2.16        0.37      0.81 o 
  -8  32   5        2.88        6.15      1.81 o 
  -7  32   5        0.89        0.69      0.64 o 
  -6  32   5       16.62       17.01      1.36 o 
  -5  32   5       24.50       24.11      1.15 o 
  -4  32   5       14.29       13.92      1.23 o 
  -3  32   5        1.05        1.37      0.33 o 
  -2  32   5       49.24       51.79      0.92 o 
  -1  32   5       33.19       33.64      0.79 o 
   0  32   5       12.55       13.14      0.53 o 
   1  32   5        2.08        2.99      0.39 o 
   2  32   5        2.86        2.89      0.38 o 
   3  32   5       14.81       13.84      0.57 o 
   4  32   5       26.45       25.71      0.78 o 
   5  32   5       46.88       48.40      1.11 o 
  -8  33   5        0.96        4.74      1.81 o 
  -7  33   5       22.21       22.21      1.35 o 
  -6  33   5       78.56       78.01      2.63 o 
  -5  33   5       86.90       82.48      2.26 o 
  -4  33   5        5.07        5.79      0.74 o 
  -3  33   5        7.24        9.90      0.50 o 
  -2  33   5       28.79       29.50      0.66 o 
  -1  33   5       37.27       41.85      0.92 o 
   0  33   5       64.55       62.12      1.30 o 
   1  33   5       12.18       12.77      0.54 o 
   2  33   5        2.26        3.25      0.40 o 
   3  33   5       70.70       70.45      1.53 o 
   4  33   5        1.05        0.87      0.41 o 
   5  33   5       30.60       30.48      0.90 o 
  -7  34   5       17.44       19.36      1.32 o 
  -6  34   5       18.23       17.27      1.76 o 
  -5  34   5        1.54        2.17      0.75 o 
  -4  34   5        2.35        2.82      0.67 o 
  -3  34   5      316.09      303.40      5.31 o 
  -2  34   5       73.67       66.38      1.17 o 
  -1  34   5       42.69       43.19      0.94 o 
   0  34   5       50.62       52.88      1.06 o 
   1  34   5       46.51       42.58      0.94 o 
   2  34   5       80.32       81.27      2.06 o 
   3  34   5        2.53        3.76      0.43 o 
   4  34   5        0.84        0.80      0.41 o 
   5  34   5       20.40       20.26      0.90 o 
  -7  35   5        4.67        3.30      0.89 o 
  -6  35   5        3.32        3.32      0.82 o 
  -5  35   5        4.42        5.54      0.89 o 
  -4  35   5        2.93        3.22      0.69 o 
  -3  35   5      166.28      151.61      2.62 o 
  -2  35   5       39.26       42.23      0.90 o 
  -1  35   5        5.21        4.46      0.41 o 
   0  35   5        9.99       10.71      0.51 o 
   1  35   5        1.46        1.02      0.38 o 
   2  35   5       42.44       43.49      0.95 o 
   3  35   5       25.36       24.11      0.72 o 
   4  35   5       16.48       16.79      0.67 o 
   5  35   5       59.91       62.31      2.71 o 
  -7  36   5        9.97        8.97      1.06 o 
  -6  36   5        5.08        4.69      1.56 o 
  -5  36   5        6.74        6.27      0.92 o 
  -4  36   5        9.90        8.42      1.08 o 
  -3  36   5       14.52       17.07      0.63 o 
  -2  36   5       33.61       35.51      0.82 o 
  -1  36   5       24.08       21.52      0.69 o 
   0  36   5        6.91        6.49      0.46 o 
   1  36   5        2.91        3.42      0.44 o 
   2  36   5        0.25        0.81      0.40 o 
   3  36   5        1.91        1.73      0.42 o 
   4  36   5        7.34        6.48      0.50 o 
  -6  37   5        6.49        4.96      0.89 o 
  -5  37   5        1.63        1.19      0.77 o 
  -4  37   5        5.58        5.95      0.81 o 
  -3  37   5       13.69       12.91      0.57 o 
  -2  37   5       54.33       54.47      1.07 o 
  -1  37   5       51.19       50.12      1.06 o 
   0  37   5       12.49       13.31      0.58 o 
   1  37   5       89.73       88.35      2.18 o 
   2  37   5       72.79       69.87      1.27 o 
   3  37   5       56.65       55.40      1.11 o 
   4  37   5       33.82       30.08      0.88 o 
  -6  38   5        0.80        0.15      0.78 o 
  -5  38   5        0.05        0.16      0.91 o 
  -4  38   5       57.30       53.15      1.82 o 
  -3  38   5        3.15        3.42      0.39 o 
  -2  38   5        0.79        1.45      0.36 o 
  -1  38   5        5.56        5.28      0.47 o 
   0  38   5       16.84       18.09      0.65 o 
   1  38   5       10.12       10.35      0.55 o 
   2  38   5      100.26      102.15      1.66 o 
   3  38   5      108.12      103.98      1.73 o 
   4  38   5       12.01       12.07      0.63 o 
  -6  39   5        6.49        5.40      0.96 o 
  -5  39   5       11.74       11.24      1.10 o 
  -4  39   5        8.92        9.12      1.71 o 
  -3  39   5       12.11       12.85      0.56 o 
  -2  39   5       22.37       21.28      0.66 o 
  -1  39   5        0.41        0.12      0.40 o 
   0  39   5       29.48       28.97      0.91 o 
   1  39   5        7.25        9.36      0.55 o 
   2  39   5        0.03        2.38      0.45 o 
   3  39   5        7.35        7.65      0.55 o 
  -5  40   5        2.92        4.41      0.96 o 
  -4  40   5        1.05        0.20      0.86 o 
  -3  40   5       72.15       67.59      1.64 o 
  -2  40   5       10.11       10.02      0.51 o 
  -1  40   5        2.04        1.89      0.41 o 
   0  40   5       46.89       48.11      1.04 o 
   1  40   5        0.96        1.67      0.45 o 
   2  40   5      107.47      108.03      1.75 o 
   3  40   5        0.18        0.03      0.55 o 
  -5  41   5        7.14        5.08      0.99 o 
  -4  41   5        0.25        0.00      0.80 o 
  -3  41   5        9.92        9.81      0.70 o 
  -2  41   5        0.39       -0.37      0.55 o 
  -1  41   5        0.10       -0.39      0.39 o 
   0  41   5       18.93       20.31      0.71 o 
   1  41   5       17.41       18.73      0.70 o 
   2  41   5       88.70       89.89      2.13 o 
   3  41   5       13.77       13.08      0.72 o 
  -4  42   5        5.78        5.40      1.03 o 
  -3  42   5        2.48        2.46      0.81 o 
  -2  42   5        0.37        0.04      0.56 o 
  -1  42   5        1.28        0.09      0.42 o 
   0  42   5       37.90       33.14      0.88 o 
   1  42   5       67.88       67.49      1.49 o 
   2  42   5       31.47       36.65      1.04 o 
  -4  43   5        1.34        1.97      1.61 o 
  -3  43   5       10.67       10.36      1.02 o 
  -2  43   5        5.98        6.32      0.69 o 
  -1  43   5        0.20       -0.46      0.46 o 
   0  43   5        1.96        1.73      0.45 o 
   1  43   5      113.74      114.83      2.67 o 
   2  43   5       21.91       23.62      0.94 o 
  -3  44   5       22.06       19.57      1.49 o 
  -2  44   5        1.39        0.38      0.58 o 
  -1  44   5        0.02       -0.19      0.47 o 
   0  44   5       19.12       17.82      0.71 o 
   1  44   5       25.31       27.04      0.96 o 
  -2  45   5        7.49        8.23      1.61 o 
  -1  45   5       42.57       40.86      1.15 o 
   0  45   5       14.83       13.74      0.65 o 
  -8   0   6        0.87       -0.40      0.40 o 
  -6   0   6        9.39        3.83      0.71 o 
  -4   0   6       12.96        7.37      1.78 o 
  -2   0   6      271.28      227.05      3.02 o 
   0   0   6     1351.56     1289.42     13.63 o 
   2   0   6      413.61      410.02      6.11 o 
   4   0   6       50.84       49.03      1.31 o 
   6   0   6       45.39       44.35      3.12 o 
   8   0   6        1.67       13.81      2.12 o 
  -8   1   6       15.93       10.38      1.00 o 
  -7   1   6       54.06       51.41      1.50 o 
  -6   1   6        3.68        4.90      0.50 o 
  -5   1   6        5.37        4.46      0.39 o 
  -4   1   6      845.32      753.13     11.28 o 
  -3   1   6      275.16      241.06      2.79 o 
  -2   1   6        3.88        1.30      0.17 o 
  -1   1   6      593.24      565.24      4.68 o 
   0   1   6      197.87      180.38      1.50 o 
   1   1   6     1352.89     1293.48     11.13 o 
   2   1   6        1.71        1.13      0.23 o 
   3   1   6       78.40       80.58      1.80 o 
   4   1   6       22.29       19.42      0.57 o 
   5   1   6        3.99        1.99      0.27 o 
   6   1   6        4.31        4.74      1.10 o 
   7   1   6       29.48       33.53      2.00 o 
   8   1   6      292.07      299.07      8.52 o 
  -9   2   6       23.42       23.69      2.42 o 
  -8   2   6       74.40       64.88      1.99 o 
  -7   2   6        5.16        6.94      0.52 o 
  -6   2   6        1.12        0.35      0.33 o 
  -5   2   6       48.30       47.17      1.07 o 
  -4   2   6       10.56        8.70      0.99 o 
  -3   2   6       27.39       24.19      0.65 o 
  -2   2   6        6.22        3.77      0.21 o 
  -1   2   6       44.30       31.15      0.42 o 
   0   2   6       74.01       69.76      0.66 o 
   1   2   6      119.32      103.96      1.06 o 
   2   2   6      152.67      154.38      1.77 o 
   3   2   6       47.19       41.54      0.83 o 
   4   2   6        0.13       -0.42      0.42 o 
   5   2   6       51.91       51.12      1.00 o 
   6   2   6       71.51       71.62      2.89 o 
   7   2   6       20.28       25.36      2.17 o 
   8   2   6       17.91       28.93      2.00 o 
 -10   3   6        0.02       -1.31      1.31 o 
  -9   3   6       91.98       91.63      4.64 o 
  -8   3   6       69.80       66.37      1.59 o 
  -7   3   6       34.82       30.52      1.04 o 
  -6   3   6       21.18       25.35      0.96 o 
  -5   3   6       12.05       12.61      0.73 o 
  -4   3   6      465.68      434.12      7.35 o 
  -3   3   6      537.92      488.17      6.18 o 
  -2   3   6       45.86       37.63      0.50 o 
  -1   3   6       17.64       17.85      0.39 o 
   0   3   6        0.10       -0.20      0.20 o 
   1   3   6      259.41      225.87      2.21 o 
   2   3   6       80.51       78.37      1.20 o 
   3   3   6        0.91       -0.23      0.23 o 
   4   3   6        4.49        2.22      0.34 o 
   5   3   6        7.39        5.54      0.32 o 
   6   3   6       60.88       59.31      3.83 o 
   7   3   6       22.50       28.84      1.89 o 
   8   3   6       50.51       58.27      2.67 o 
 -10   4   6        7.29        6.15      1.71 o 
  -9   4   6        0.24        0.02      0.58 o 
  -8   4   6        9.13        8.91      0.46 o 
  -7   4   6        6.68        6.73      0.42 o 
  -6   4   6        4.29        3.91      0.44 o 
  -5   4   6      144.27      140.15      2.35 o 
  -4   4   6      318.55      315.88      6.20 o 
  -3   4   6      382.32      321.45      3.90 o 
  -2   4   6      219.58      222.18      2.17 o 
  -1   4   6      134.49      135.00      1.27 o 
   0   4   6       49.74       55.54      0.59 o 
   1   4   6      189.50      171.59      1.66 o 
   2   4   6       61.84       53.26      0.77 o 
   3   4   6        3.50        4.86      0.34 o 
   4   4   6      208.74      207.29      2.87 o 
   5   4   6       12.71        9.69      0.42 o 
   6   4   6       12.67       11.59      2.57 o 
   7   4   6      202.14      200.27      8.77 o 
   8   4   6       27.00       28.07      1.96 o 
 -10   5   6        6.11        5.24      1.71 o 
  -9   5   6        6.04        5.14      0.51 o 
  -8   5   6        0.13        0.02      0.27 o 
  -7   5   6       28.43       27.05      0.82 o 
  -6   5   6      139.88      142.94      3.57 o 
  -5   5   6        7.83        4.33      0.34 o 
  -4   5   6       20.92       18.11      0.86 o 
  -3   5   6        7.48        7.31      0.31 o 
  -2   5   6      408.62      398.53      3.78 o 
  -1   5   6      227.52      198.14      1.79 o 
   0   5   6      656.48      599.13      4.84 o 
   1   5   6      186.24      180.59      1.81 o 
   2   5   6      219.35      190.82      2.14 o 
   3   5   6       91.37       89.73      1.25 o 
   4   5   6      238.76      239.60      3.60 o 
   5   5   6      115.09      116.73      1.96 o 
   6   5   6       17.02       14.17      1.92 o 
   7   5   6        1.79        5.02      1.13 o 
 -10   6   6        1.42        2.22      0.50 o 
  -9   6   6      112.01      105.60      2.47 o 
  -8   6   6        0.05        0.57      0.30 o 
  -7   6   6        0.03        1.10      0.44 o 
  -6   6   6        0.02        0.80      0.31 o 
  -5   6   6       23.80       18.51      0.58 o 
  -4   6   6        1.54        0.22      0.20 o 
  -3   6   6      546.53      518.51      6.57 o 
  -2   6   6       17.89       17.31      0.35 o 
  -1   6   6       49.37       46.01      0.54 o 
   0   6   6       20.27       17.13      0.29 o 
   1   6   6        2.14        0.99      0.27 o 
   2   6   6        3.63        2.73      0.26 o 
   3   6   6      342.58      340.25      3.76 o 
   4   6   6       77.38       80.18      1.22 o 
   5   6   6        2.37        1.90      0.28 o 
   6   6   6       36.75       33.53      2.67 o 
   7   6   6       28.15       26.92      1.86 o 
 -10   7   6        2.31        2.96      0.39 o 
  -9   7   6        4.31        5.64      0.81 o 
  -8   7   6       99.99      101.42      2.29 o 
  -7   7   6        1.23        1.55      0.58 o 
  -6   7   6       30.34       26.85      0.80 o 
  -5   7   6        8.81       13.51      0.51 o 
  -4   7   6      458.53      406.06      5.79 o 
  -3   7   6       99.57       99.45      1.44 o 
  -2   7   6      221.48      202.24      2.03 o 
  -1   7   6        5.81        6.55      0.21 o 
   0   7   6      307.91      292.46      2.49 o 
   1   7   6        0.18       -0.21      0.21 o 
   2   7   6      194.28      175.69      2.39 o 
   3   7   6        2.55        3.14      0.28 o 
   4   7   6      246.85      252.18      3.21 o 
   5   7   6       41.67       39.88      0.85 o 
   6   7   6       43.31       42.30      2.21 o 
   7   7   6        0.46        0.47      1.03 o 
 -10   8   6        6.83        7.13      0.45 o 
  -9   8   6       31.03       30.43      1.18 o 
  -8   8   6       27.33       26.40      1.40 o 
  -7   8   6      212.49      219.82      4.63 o 
  -6   8   6      228.38      219.77      3.29 o 
  -5   8   6        4.40        5.23      0.35 o 
  -4   8   6      406.21      386.06      5.18 o 
  -3   8   6        1.62        1.05      0.25 o 
  -2   8   6        3.88        5.83      0.21 o 
  -1   8   6      175.48      169.27      1.60 o 
   0   8   6      112.20      105.71      1.10 o 
   1   8   6        5.64        5.30      0.29 o 
   2   8   6      166.67      166.13      2.06 o 
   3   8   6        7.20        6.21      0.33 o 
   4   8   6        3.24        2.66      0.30 o 
   5   8   6      150.93      149.91      2.44 o 
   6   8   6       24.99       24.49      1.71 o 
   7   8   6       47.58       45.62      4.84 o 
 -10   9   6       13.16       13.21      1.16 o 
  -9   9   6       14.36       14.24      0.66 o 
  -8   9   6       69.66       65.29      2.02 o 
  -7   9   6        0.08        1.07      0.55 o 
  -6   9   6       13.67       17.51      0.53 o 
  -5   9   6       20.53       25.03      0.81 o 
  -4   9   6       48.28       43.60      0.79 o 
  -3   9   6     1037.17      973.81     12.17 o 
  -2   9   6       27.70       24.13      0.39 o 
  -1   9   6       37.43       37.72      0.49 o 
   0   9   6      210.22      212.29      2.03 o 
   1   9   6       16.80       17.50      0.43 o 
   2   9   6       49.96       53.50      0.93 o 
   3   9   6      114.43      112.98      1.44 o 
   4   9   6       68.78       74.16      1.49 o 
   5   9   6       54.14       57.76      1.10 o 
   6   9   6        0.18       -0.32      0.96 o 
   7   9   6       13.28       13.03      2.17 o 
 -10  10   6       18.33       19.34      0.69 o 
  -9  10   6       26.08       25.74      1.12 o 
  -8  10   6       70.21       70.33      1.70 o 
  -7  10   6        0.19        0.90      0.36 o 
  -6  10   6        6.37        6.93      0.36 o 
  -5  10   6       51.29       56.31      1.13 o 
  -4  10   6        0.00       -0.21      0.21 o 
  -3  10   6       15.29       21.13      0.71 o 
  -2  10   6       19.22       20.48      0.50 o 
  -1  10   6        0.71        2.36      0.18 o 
   0  10   6        0.00       -0.09      0.17 o 
   1  10   6        3.68        1.80      0.25 o 
   2  10   6      343.51      319.35      3.93 o 
   3  10   6       22.29       25.13      0.56 o 
   4  10   6      200.19      208.38      3.07 o 
   5  10   6        0.56       -0.26      0.26 o 
   6  10   6       15.39       16.35      1.49 o 
   7  10   6       26.52       28.78      1.92 o 
 -10  11   6        5.40        5.01      0.41 o 
  -9  11   6       20.77       21.08      0.76 o 
  -8  11   6        2.60        2.65      0.38 o 
  -7  11   6      220.93      212.68      4.51 o 
  -6  11   6       24.45       23.72      0.61 o 
  -5  11   6        0.00        0.06      0.25 o 
  -4  11   6       12.70       11.69      0.39 o 
  -3  11   6      357.51      337.99      4.90 o 
  -2  11   6      368.30      372.56      3.63 o 
  -1  11   6      184.61      178.06      1.96 o 
   0  11   6       35.04       35.74      0.54 o 
   1  11   6      910.57      850.20      9.13 o 
   2  11   6       47.32       37.44      0.76 o 
   3  11   6      256.98      254.82      2.90 o 
   4  11   6       90.75       98.11      2.00 o 
   5  11   6       81.01       79.02      1.42 o 
   6  11   6       55.33       51.22      2.42 o 
   7  11   6        0.41       -0.12      1.03 o 
 -10  12   6       17.13       19.46      0.88 o 
  -9  12   6        0.59        1.46      0.37 o 
  -8  12   6        6.43        6.48      0.75 o 
  -7  12   6        0.03        1.21      0.40 o 
  -6  12   6       12.65       13.17      0.48 o 
  -5  12   6       90.70       83.73      1.62 o 
  -4  12   6       12.98        9.80      0.46 o 
  -3  12   6       11.56        9.05      0.44 o 
  -2  12   6      303.42      278.52      2.93 o 
  -1  12   6      152.60      153.09      1.71 o 
   0  12   6       20.31       19.77      0.41 o 
   1  12   6       98.18      101.24      1.31 o 
   2  12   6        0.35        0.29      0.28 o 
   3  12   6       82.86       78.35      1.22 o 
   4  12   6       24.68       23.16      0.60 o 
   5  12   6       53.45       55.03      1.00 o 
   6  12   6       83.35       75.56      3.58 o 
   7  12   6       37.22       35.88      3.38 o 
 -10  13   6        0.79        1.52      0.37 o 
  -9  13   6        9.77        9.60      0.55 o 
  -8  13   6       36.81       38.52      1.12 o 
  -7  13   6       32.89       30.53      0.97 o 
  -6  13   6        0.82        1.03      0.30 o 
  -5  13   6        0.21        0.62      0.26 o 
  -4  13   6      211.75      208.63      3.37 o 
  -3  13   6       85.05       81.70      1.58 o 
  -2  13   6      281.72      266.15      2.63 o 
  -1  13   6       39.90       39.08      0.59 o 
   0  13   6       46.74       32.23      0.52 o 
   1  13   6       23.03       16.35      0.50 o 
   2  13   6       46.20       44.07      0.91 o 
   3  13   6        9.88        8.45      0.40 o 
   4  13   6        3.32        4.05      0.34 o 
   5  13   6       27.47       26.30      0.87 o 
   6  13   6        3.16        1.08      1.03 o 
   7  13   6       50.88       53.14      2.57 o 
 -10  14   6        0.80        0.95      0.47 o 
  -9  14   6        1.80        2.07      0.36 o 
  -8  14   6      134.52      133.25      2.99 o 
  -7  14   6       85.32       82.35      1.99 o 
  -6  14   6       31.38       33.87      0.78 o 
  -5  14   6        0.98        0.38      0.26 o 
  -4  14   6       42.85       52.53      1.11 o 
  -3  14   6      199.36      184.42      3.03 o 
  -2  14   6        0.20        0.46      0.16 o 
  -1  14   6        0.09       -0.19      0.19 o 
   0  14   6       10.92        7.29      0.28 o 
   1  14   6       75.68       67.93      1.07 o 
   2  14   6        1.89        2.76      0.34 o 
   3  14   6       24.95       29.72      0.68 o 
   4  14   6       41.35       43.54      0.89 o 
   5  14   6        9.39        7.89      0.57 o 
   6  14   6       19.24       19.47      1.59 o 
   7  14   6        2.69        1.76      1.07 o 
 -10  15   6       46.99       48.81      1.60 o 
  -9  15   6        3.33        3.56      0.56 o 
  -8  15   6        3.62        6.32      0.53 o 
  -7  15   6       51.15       56.22      1.35 o 
  -6  15   6      113.69      109.70      1.80 o 
  -5  15   6       30.68       31.41      0.80 o 
  -4  15   6      141.10      143.55      2.43 o 
  -3  15   6      119.63      112.54      1.98 o 
  -2  15   6       33.21       36.90      0.63 o 
  -1  15   6       78.67       82.99      1.09 o 
   0  15   6        1.31        2.37      0.27 o 
   1  15   6       69.36       54.16      0.91 o 
   2  15   6      216.43      216.81      2.96 o 
   3  15   6       12.44       12.17      0.46 o 
   4  15   6      179.35      184.34      2.51 o 
   5  15   6        2.38        2.27      0.62 o 
   6  15   6       38.40       33.60      1.92 o 
   7  15   6       22.29       21.22      1.71 o 
 -10  16   6        7.19        6.70      0.67 o 
  -9  16   6        9.29       12.05      0.84 o 
  -8  16   6        3.39        3.24      0.56 o 
  -7  16   6      236.38      249.62      5.10 o 
  -6  16   6      154.82      162.27      2.73 o 
  -5  16   6       21.71       23.36      0.70 o 
  -4  16   6        0.47        1.03      0.32 o 
  -3  16   6       14.47       12.17      0.60 o 
  -2  16   6      153.51      156.91      1.62 o 
  -1  16   6        2.12        2.28      0.23 o 
   0  16   6       22.32       24.69      0.48 o 
   1  16   6       48.71       33.72      0.69 o 
   2  16   6       81.13       78.12      1.28 o 
   3  16   6      390.86      381.17      4.66 o 
   4  16   6       82.86       83.08      1.33 o 
   5  16   6      108.74      103.00      1.86 o 
   6  16   6       14.00       15.98      1.46 o 
   7  16   6       37.62       38.12      3.18 o 
 -10  17   6        5.17        6.15      1.71 o 
  -9  17   6        2.35        2.63      0.55 o 
  -8  17   6        0.21        2.18      0.58 o 
  -7  17   6       19.31       22.28      0.93 o 
  -6  17   6       50.29       52.71      1.13 o 
  -5  17   6        5.12        2.49      0.35 o 
  -4  17   6       11.90       12.50      0.55 o 
  -3  17   6        6.87        9.52      0.55 o 
  -2  17   6        9.07       11.05      0.29 o 
  -1  17   6        8.01        5.33      0.28 o 
   0  17   6       59.90       53.06      0.77 o 
   1  17   6       24.25       23.98      0.61 o 
   2  17   6       78.89       73.79      1.23 o 
   3  17   6      115.73      116.17      1.78 o 
   4  17   6       29.61       33.75      0.79 o 
   5  17   6        8.36        7.82      0.65 o 
   6  17   6        1.42        0.06      0.99 o 
   7  17   6        3.84        6.23      1.23 o 
 -10  18   6        9.83       10.68      2.02 o 
  -9  18   6        5.51        5.31      0.63 o 
  -8  18   6       57.09       63.90      2.00 o 
  -7  18   6       55.52       58.97      1.60 o 
  -6  18   6        0.00        0.30      0.33 o 
  -5  18   6        6.53        8.89      0.61 o 
  -4  18   6      116.87      114.59      2.03 o 
  -3  18   6       30.50       30.32      0.91 o 
  -2  18   6      179.86      172.30      1.77 o 
  -1  18   6      104.83      101.58      1.41 o 
   0  18   6        3.18        4.88      0.27 o 
   1  18   6        0.71        0.47      0.29 o 
   2  18   6        2.41        3.24      0.35 o 
   3  18   6        2.42        3.49      0.39 o 
   4  18   6       18.31       24.61      0.79 o 
   5  18   6        0.49        0.72      0.38 o 
   6  18   6       13.20       16.00      1.18 o 
   7  18   6        6.68        8.14      2.47 o 
  -9  19   6       10.30       12.39      0.85 o 
  -8  19   6      261.47      258.23      6.31 o 
  -7  19   6       84.46       87.79      2.13 o 
  -6  19   6        0.33       -0.06      0.34 o 
  -5  19   6       39.97       41.43      0.97 o 
  -4  19   6       18.92       19.01      0.68 o 
  -3  19   6      207.35      195.68      3.61 o 
  -2  19   6        1.06        1.16      0.18 o 
  -1  19   6        0.67        0.89      0.23 o 
   0  19   6       60.23       60.67      0.92 o 
   1  19   6        0.34        0.44      0.28 o 
   2  19   6       25.57       21.12      0.61 o 
   3  19   6       19.02       19.41      0.75 o 
   4  19   6      565.56      574.47      7.08 o 
   5  19   6       38.95       38.96      0.93 o 
   6  19   6        9.65       11.39      1.08 o 
   7  19   6       11.27       11.10      1.38 o 
  -9  20   6        0.34        0.17      0.55 o 
  -8  20   6      137.49      142.70      3.76 o 
  -7  20   6        7.23        7.24      0.65 o 
  -6  20   6       19.61       20.19      0.70 o 
  -5  20   6        5.87        5.89      0.43 o 
  -4  20   6      146.74      140.40      2.69 o 
  -3  20   6        0.24        2.25      0.43 o 
  -2  20   6       11.39       13.11      0.37 o 
  -1  20   6        1.99        2.45      0.25 o 
   0  20   6        0.14       -0.25      0.25 o 
   1  20   6       52.33       50.68      0.93 o 
   2  20   6       19.31       21.68      0.63 o 
   3  20   6        1.52        2.61      0.46 o 
   4  20   6      471.08      486.19      5.76 o 
   5  20   6       50.64       50.57      1.10 o 
   6  20   6       13.94       14.97      1.56 o 
  -9  21   6        2.36        1.90      0.60 o 
  -8  21   6       49.31       53.60      1.80 o 
  -7  21   6       19.47       22.84      0.76 o 
  -6  21   6        0.39        2.33      0.40 o 
  -5  21   6       27.12       29.27      0.82 o 
  -4  21   6        8.59        8.33      0.54 o 
  -3  21   6      321.02      304.49      5.37 o 
  -2  21   6      186.62      180.01      2.95 o 
  -1  21   6      106.27      105.54      1.47 o 
   0  21   6        0.00       -0.26      0.26 o 
   1  21   6       14.53       13.37      0.49 o 
   2  21   6       44.14       42.38      0.87 o 
   3  21   6      133.91      125.87      1.91 o 
   4  21   6      302.20      309.82      4.05 o 
   5  21   6      219.54      226.56      3.68 o 
   6  21   6        8.40        8.93      1.04 o 
  -9  22   6        9.25        9.92      0.79 o 
  -8  22   6       18.92       21.32      1.13 o 
  -7  22   6      156.42      155.85      2.67 o 
  -6  22   6       92.67       95.08      1.84 o 
  -5  22   6        4.63        3.92      0.43 o 
  -4  22   6       31.31       28.10      0.89 o 
  -3  22   6       87.22       87.88      1.86 o 
  -2  22   6       20.13       23.60      0.51 o 
  -1  22   6      158.03      159.43      2.09 o 
   0  22   6        0.74        0.83      0.26 o 
   1  22   6        0.24        0.30      0.29 o 
   2  22   6      106.24      102.19      1.59 o 
   3  22   6        3.66        5.36      0.43 o 
   4  22   6       27.17       32.95      0.80 o 
   5  22   6       17.41       18.98      0.68 o 
   6  22   6        0.25        0.28      0.77 o 
  -9  23   6        9.75       10.41      0.92 o 
  -8  23   6       13.82       14.07      0.98 o 
  -7  23   6       68.03       71.56      1.59 o 
  -6  23   6        9.91       11.48      0.57 o 
  -5  23   6       57.43       53.61      1.29 o 
  -4  23   6       52.47       46.32      1.20 o 
  -3  23   6       37.50       38.99      1.13 o 
  -2  23   6      154.42      156.63      2.03 o 
  -1  23   6       37.94       43.21      0.76 o 
   0  23   6       58.04       56.09      0.98 o 
   1  23   6       43.07       41.36      0.84 o 
   2  23   6        8.11        9.71      0.46 o 
   3  23   6       49.78       49.05      1.34 o 
   4  23   6      212.40      219.07      2.94 o 
   5  23   6       46.18       47.70      1.06 o 
   6  23   6        7.53        8.14      1.04 o 
  -9  24   6       19.74       19.33      1.32 o 
  -8  24   6       77.24       77.64      2.38 o 
  -7  24   6       58.52       64.04      1.48 o 
  -6  24   6        0.05       -0.31      0.37 o 
  -5  24   6        2.59        4.24      0.49 o 
  -4  24   6       38.42       39.38      1.51 o 
  -3  24   6       91.91       87.50      1.84 o 
  -2  24   6       10.26       13.42      0.40 o 
  -1  24   6      162.83      158.28      2.48 o 
   0  24   6        2.92        4.09      0.36 o 
   1  24   6        8.76        8.74      0.43 o 
   2  24   6       13.53       14.10      0.54 o 
   3  24   6       96.64       97.15      1.82 o 
   4  24   6       86.14       92.68      1.47 o 
   5  24   6       69.19       72.59      1.95 o 
   6  24   6       12.96       16.05      1.35 o 
  -9  25   6       14.71       14.57      1.23 o 
  -8  25   6        0.10        1.54      0.65 o 
  -7  25   6       50.59       57.20      1.39 o 
  -6  25   6        0.21        0.07      0.40 o 
  -5  25   6        9.51       10.27      0.60 o 
  -4  25   6        2.33        2.86      0.59 o 
  -3  25   6       89.09       80.97      1.72 o 
  -2  25   6        4.13        4.93      0.28 o 
  -1  25   6        3.67        3.76      0.29 o 
   0  25   6       28.59       31.97      0.76 o 
   1  25   6        1.79        1.69      0.35 o 
   2  25   6       86.29       83.15      1.55 o 
   3  25   6       44.50       46.99      1.31 o 
   4  25   6      120.46      121.70      1.82 o 
   5  25   6       67.51       66.83      1.31 o 
   6  25   6        5.71        8.08      1.02 o 
  -9  26   6        8.54        7.54      0.84 o 
  -8  26   6       12.31       15.75      1.04 o 
  -7  26   6       80.67       85.63      1.85 o 
  -6  26   6        2.11        2.36      0.47 o 
  -5  26   6        4.11        2.87      0.47 o 
  -4  26   6        2.58        2.67      0.80 o 
  -3  26   6       17.98       19.72      0.70 o 
  -2  26   6        3.66        5.11      0.30 o 
  -1  26   6      175.12      176.88      2.76 o 
   0  26   6      165.59      169.12      2.56 o 
   1  26   6        2.53        2.07      0.35 o 
   2  26   6        5.05        6.30      0.43 o 
   3  26   6        2.43        2.22      0.40 o 
   4  26   6        4.70        5.15      0.43 o 
   5  26   6        3.22        3.32      0.43 o 
   6  26   6       24.91       27.60      2.35 o 
  -8  27   6       62.53       67.12      2.20 o 
  -7  27   6       44.49       47.13      1.70 o 
  -6  27   6       16.28       17.83      0.76 o 
  -5  27   6       15.16       17.53      0.96 o 
  -4  27   6       38.95       39.12      1.41 o 
  -3  27   6       70.83       71.65      1.68 o 
  -2  27   6       91.69       88.31      1.50 o 
  -1  27   6       21.62       23.06      0.61 o 
   0  27   6        3.10        3.25      0.37 o 
   1  27   6        3.41        2.16      0.36 o 
   2  27   6        9.64        9.18      0.48 o 
   3  27   6       44.65       38.65      0.95 o 
   4  27   6       11.78       13.91      0.56 o 
   5  27   6        3.20        2.56      0.42 o 
  -8  28   6        9.85        9.06      1.00 o 
  -7  28   6       13.53       15.12      0.82 o 
  -6  28   6        0.05       -0.53      0.53 o 
  -5  28   6        4.27        4.36      0.66 o 
  -4  28   6       86.47       83.46      2.30 o 
  -3  28   6      144.83      151.09      2.95 o 
  -2  28   6       27.82       30.31      0.61 o 
  -1  28   6       14.54       18.02      0.56 o 
   0  28   6       53.82       54.36      1.06 o 
   1  28   6       39.86       40.83      0.86 o 
   2  28   6        0.20       -0.34      0.34 o 
   3  28   6        1.23        0.96      0.39 o 
   4  28   6       21.44       18.15      0.69 o 
   5  28   6        1.48        1.11      0.39 o 
  -8  29   6        1.24        0.30      1.11 o 
  -7  29   6       12.04       11.68      1.02 o 
  -6  29   6        6.02        8.18      0.98 o 
  -5  29   6        6.30        6.05      0.73 o 
  -4  29   6       70.48       72.42      2.07 o 
  -3  29   6       34.88       37.33      1.12 o 
  -2  29   6        7.03        9.49      0.43 o 
  -1  29   6      220.03      219.26      3.31 o 
   0  29   6      105.94      107.18      1.75 o 
   1  29   6       14.06       15.26      0.56 o 
   2  29   6        2.51        2.77      0.40 o 
   3  29   6       23.18       21.94      0.68 o 
   4  29   6        2.24        2.25      0.44 o 
   5  29   6        0.61        0.97      0.40 o 
  -7  30   6        0.55        0.85      0.75 o 
  -6  30   6        1.71        0.57      0.86 o 
  -5  30   6        0.00       -0.09      0.59 o 
  -4  30   6        7.35        7.82      1.13 o 
  -3  30   6       65.68       66.38      1.70 o 
  -2  30   6      121.96      112.92      1.78 o 
  -1  30   6       25.94       26.80      0.69 o 
   0  30   6       95.69       88.35      1.76 o 
   1  30   6       30.23       30.83      0.80 o 
   2  30   6        5.34        6.23      0.44 o 
   3  30   6        8.78        8.30      0.49 o 
   4  30   6        6.67        6.91      0.53 o 
   5  30   6        7.54        7.81      0.54 o 
  -7  31   6       32.23       29.48      2.12 o 
  -6  31   6        8.51       10.19      0.99 o 
  -5  31   6        3.65        2.67      0.66 o 
  -4  31   6       25.84       29.09      1.30 o 
  -3  31   6      388.02      373.27      6.70 o 
  -2  31   6       16.59       17.67      0.55 o 
  -1  31   6       12.26       15.35      0.64 o 
   0  31   6       33.87       36.08      0.87 o 
   1  31   6      230.37      226.40      3.62 o 
   2  31   6       20.19       17.01      0.61 o 
   3  31   6        0.15       -0.18      0.40 o 
   4  31   6        1.15        0.87      0.44 o 
   5  31   6        0.11       -0.77      0.77 o 
  -7  32   6        3.58        3.45      1.21 o 
  -6  32   6       18.13       19.61      1.31 o 
  -5  32   6        0.23       -0.18      0.59 o 
  -4  32   6       24.81       27.96      1.30 o 
  -3  32   6       25.16       28.57      0.90 o 
  -2  32   6        1.79        1.92      0.32 o 
  -1  32   6      140.11      142.06      2.63 o 
   0  32   6       21.01       21.04      0.67 o 
   1  32   6        8.43       12.24      0.56 o 
   2  32   6       34.61       34.52      0.84 o 
   3  32   6        5.59        5.84      0.48 o 
   4  32   6        0.60        0.79      0.43 o 
  -7  33   6        2.78        2.62      1.36 o 
  -6  33   6       16.14       15.25      1.17 o 
  -5  33   6       18.54       20.16      1.50 o 
  -4  33   6       11.55       11.26      0.92 o 
  -3  33   6        0.11        1.61      0.37 o 
  -2  33   6       21.61       23.47      0.63 o 
  -1  33   6       13.69       14.37      0.55 o 
   0  33   6        8.30        9.30      0.51 o 
   1  33   6       94.60       96.17      1.96 o 
   2  33   6        0.43        0.18      0.39 o 
   3  33   6       16.97       15.68      0.61 o 
   4  33   6       26.10       26.76      0.87 o 
  -7  34   6        1.93        3.25      0.89 o 
  -6  34   6        0.02       -1.26      1.26 o 
  -5  34   6        8.59        8.78      0.86 o 
  -4  34   6       50.15       50.06      1.71 o 
  -3  34   6       89.00       89.51      2.55 o 
  -2  34   6       28.12       27.47      0.74 o 
  -1  34   6        1.69        1.36      0.37 o 
   0  34   6       37.75       37.11      0.89 o 
   1  34   6        0.01        1.66      0.42 o 
   2  34   6        0.63        0.37      0.41 o 
   3  34   6        4.49        4.53      0.47 o 
   4  34   6       37.08       38.24      1.02 o 
  -7  35   6       54.37       61.18      3.12 o 
  -6  35   6        0.15       -0.12      0.81 o 
  -5  35   6       15.20       14.58      1.89 o 
  -4  35   6        6.96        7.69      0.94 o 
  -3  35   6        9.72       12.62      1.04 o 
  -2  35   6       85.02       87.08      2.37 o 
  -1  35   6        7.40        7.57      0.45 o 
   0  35   6      133.88      125.10      2.41 o 
   1  35   6       13.79       13.86      0.61 o 
   2  35   6        6.56        6.24      0.49 o 
   3  35   6       26.61       26.60      0.77 o 
   4  35   6        1.13        1.25      0.45 o 
  -6  36   6        6.21        5.19      1.16 o 
  -5  36   6        1.21        2.48      0.85 o 
  -4  36   6       20.56       20.29      1.20 o 
  -3  36   6       26.22       26.87      1.61 o 
  -2  36   6       26.86       32.00      0.95 o 
  -1  36   6       56.95       57.13      1.11 o 
   0  36   6        4.51        6.59      0.49 o 
   1  36   6        2.55        2.79      0.44 o 
   2  36   6       27.37       28.84      0.81 o 
   3  36   6        4.60        4.04      0.50 o 
  -6  37   6       17.54       16.75      1.31 o 
  -5  37   6       14.92       13.06      1.21 o 
  -4  37   6        1.37        1.77      0.73 o 
  -3  37   6       26.55       26.58      1.36 o 
  -2  37   6      136.61      137.55      2.53 o 
  -1  37   6        4.54        6.70      0.47 o 
   0  37   6       38.06       35.76      0.91 o 
   1  37   6        0.05        0.86      0.43 o 
   2  37   6        5.40        5.43      0.51 o 
   3  37   6       12.08       10.03      0.58 o 
  -5  38   6       26.48       28.88      1.62 o 
  -4  38   6        3.74        4.03      0.90 o 
  -3  38   6       40.99       41.06      1.67 o 
  -2  38   6        0.84        3.23      0.52 o 
  -1  38   6       48.88       52.93      1.24 o 
   0  38   6       13.33       15.94      0.65 o 
   1  38   6       47.35       46.64      1.00 o 
   2  38   6       28.84       26.44      0.83 o 
   3  38   6        4.03        3.00      0.48 o 
  -5  39   6       18.14       18.83      1.42 o 
  -4  39   6       11.36       11.90      1.57 o 
  -3  39   6       14.77       15.15      1.13 o 
  -2  39   6       59.31       57.07      1.34 o 
  -1  39   6        5.01        5.55      0.53 o 
   0  39   6        3.23        4.84      0.49 o 
   1  39   6        0.66        2.54      0.46 o 
   2  39   6        3.36        3.17      0.50 o 
  -5  40   6        1.23        1.92      1.21 o 
  -4  40   6       12.53       12.39      1.05 o 
  -3  40   6        8.58        6.78      0.92 o 
  -2  40   6        0.55        1.86      0.46 o 
  -1  40   6        0.77        1.79      0.48 o 
   0  40   6       70.49       67.41      1.33 o 
   1  40   6       84.33       85.91      1.89 o 
   2  40   6        9.07        9.21      0.59 o 
  -4  41   6        8.31        8.20      1.13 o 
  -3  41   6        1.36       -0.11      0.73 o 
  -2  41   6       11.95       12.90      0.67 o 
  -1  41   6       28.98       28.25      0.90 o 
   0  41   6        7.47        7.53      0.54 o 
   1  41   6      170.18      171.58      2.88 o 
  -3  42   6        3.42        2.52      0.84 o 
  -2  42   6       16.34       15.94      0.75 o 
  -1  42   6        0.05       -0.25      0.44 o 
   0  42   6       15.89       17.18      0.69 o 
  -2  43   6        0.70        0.02      0.78 o 
  -1  43   6        0.56        0.78      0.46 o 
  -9   0   7       30.37       24.39      1.61 o 
  -7   0   7       11.64       10.58      1.31 o 
  -5   0   7      101.28      103.52      5.29 o 
  -3   0   7      449.43      364.87      8.09 o 
  -1   0   7       29.10       28.51      0.97 o 
   1   0   7      123.59      119.42      2.36 o 
   3   0   7        0.19       -0.46      0.46 o 
   5   0   7      139.99      138.85      3.28 o 
   7   0   7       22.76       32.36      3.02 o 
 -10   1   7        2.38        2.07      0.50 o 
  -9   1   7       51.05       40.31      1.60 o 
  -8   1   7        0.16       -0.46      0.46 o 
  -7   1   7       19.26       15.32      1.00 o 
  -6   1   7       14.61       14.58      1.15 o 
  -5   1   7       25.98       22.08      0.83 o 
  -4   1   7      226.43      216.86      3.55 o 
  -3   1   7        0.91        0.96      0.36 o 
  -2   1   7       47.85       38.70      0.57 o 
  -1   1   7      302.82      288.21      2.98 o 
   0   1   7      527.50      476.76      5.11 o 
   1   1   7       26.16       21.64      0.59 o 
   2   1   7       37.99       39.37      0.75 o 
   3   1   7        9.11        8.88      0.51 o 
   4   1   7       27.72       26.32      0.76 o 
   5   1   7       65.59       67.72      1.29 o 
   6   1   7       52.89       56.20      2.91 o 
   7   1   7       82.96       95.64      3.64 o 
 -10   2   7        8.69        7.74      0.67 o 
  -9   2   7       51.59       47.30      1.78 o 
  -8   2   7        2.07        1.16      0.53 o 
  -7   2   7        0.01       -0.51      0.53 o 
  -6   2   7      141.97      133.77      2.84 o 
  -5   2   7       30.29       21.46      0.76 o 
  -4   2   7        8.67        7.90      0.53 o 
  -3   2   7        7.04        4.07      0.41 o 
  -2   2   7       38.14       33.67      0.53 o 
  -1   2   7       13.86       13.15      0.36 o 
   0   2   7      314.55      295.11      3.11 o 
   1   2   7       18.60       16.36      0.51 o 
   2   2   7        8.63        6.89      0.46 o 
   3   2   7      110.47      108.18      2.02 o 
   4   2   7        3.17        1.68      0.40 o 
   5   2   7        1.06        1.56      0.33 o 
   6   2   7      160.23      160.76      4.23 o 
   7   2   7       26.68       32.83      2.57 o 
 -10   3   7        0.23        0.38      0.46 o 
  -9   3   7        0.00       -0.71      0.71 o 
  -8   3   7       15.21       16.10      0.99 o 
  -7   3   7       58.25       57.60      2.17 o 
  -6   3   7        6.79        4.99      0.49 o 
  -5   3   7        6.59        8.15      0.66 o 
  -4   3   7      149.93      127.20      2.46 o 
  -3   3   7        0.01       -0.31      0.31 o 
  -2   3   7        3.17        1.42      0.23 o 
  -1   3   7       59.90       53.21      0.73 o 
   0   3   7       51.55       43.99      0.68 o 
   1   3   7       24.55       22.02      0.55 o 
   2   3   7       51.67       42.92      0.91 o 
   3   3   7        7.36        7.38      0.47 o 
   4   3   7       38.38       34.42      0.86 o 
   5   3   7       54.86       51.20      1.05 o 
   6   3   7      118.45      121.46      3.39 o 
   7   3   7       67.85       69.87      2.99 o 
 -10   4   7        0.23        0.15      0.43 o 
  -9   4   7       13.22        9.60      1.01 o 
  -8   4   7       85.88       76.15      2.67 o 
  -7   4   7       74.08       69.41      2.49 o 
  -6   4   7        0.01       -0.38      0.38 o 
  -5   4   7       68.54       72.14      1.57 o 
  -4   4   7        1.85        4.14      0.45 o 
  -3   4   7       25.79       19.99      0.70 o 
  -2   4   7      237.32      218.19      2.31 o 
  -1   4   7       42.76       29.50      0.57 o 
   0   4   7       48.95       37.29      0.62 o 
   1   4   7       31.85       29.72      0.63 o 
   2   4   7       17.35       15.59      0.50 o 
   3   4   7        2.21       -0.05      0.33 o 
   4   4   7        1.54       -0.36      0.36 o 
   5   4   7        0.00       -0.32      0.32 o 
   6   4   7       13.77       15.88      1.57 o 
   7   4   7       13.95       15.89      1.76 o 
 -10   5   7        1.80        2.07      0.50 o 
  -9   5   7        9.27        7.02      0.67 o 
  -8   5   7        0.05        0.32      1.06 o 
  -7   5   7       30.76       26.72      1.32 o 
  -6   5   7       39.62       40.26      1.24 o 
  -5   5   7       43.74       35.59      0.99 o 
  -4   5   7       43.62       36.65      1.03 o 
  -3   5   7      140.43      124.46      2.17 o 
  -2   5   7       42.88       42.05      0.62 o 
  -1   5   7       26.79       26.49      0.48 o 
   0   5   7       69.35       61.75      0.90 o 
   1   5   7        4.02        5.75      0.33 o 
   2   5   7      240.09      235.14      2.83 o 
   3   5   7       12.25       11.65      0.50 o 
   4   5   7        0.16       -0.41      0.41 o 
   5   5   7       12.22       10.99      0.48 o 
   6   5   7        1.41        2.07      1.14 o 
   7   5   7        1.69        3.41      1.17 o 
 -10   6   7        0.70        0.71      0.50 o 
  -9   6   7        0.01       -0.09      0.48 o 
  -8   6   7        4.80        3.00      0.55 o 
  -7   6   7        2.63        2.89      0.63 o 
  -6   6   7       68.84       61.42      1.88 o 
  -5   6   7       96.69       92.73      1.90 o 
  -4   6   7        7.96        4.82      0.44 o 
  -3   6   7        5.60        6.64      0.49 o 
  -2   6   7      260.98      236.68      2.49 o 
  -1   6   7      181.45      168.95      1.98 o 
   0   6   7       76.65       74.82      1.03 o 
   1   6   7       43.91       37.83      0.79 o 
   2   6   7      117.24      113.02      1.54 o 
   3   6   7       47.26       48.36      0.94 o 
   4   6   7       28.25       28.07      0.80 o 
   5   6   7       51.23       50.92      1.05 o 
   6   6   7       54.64       47.84      2.39 o 
   7   6   7        5.90        6.89      1.28 o 
 -10   7   7        9.63        8.47      0.71 o 
  -9   7   7       44.59       43.07      2.19 o 
  -8   7   7       68.52       67.18      2.53 o 
  -7   7   7        0.29        0.66      0.48 o 
  -6   7   7        0.11        0.90      0.44 o 
  -5   7   7      105.78      104.53      2.09 o 
  -4   7   7       28.83       26.45      0.85 o 
  -3   7   7        2.86        3.56      0.44 o 
  -2   7   7        3.10        3.10      0.26 o 
  -1   7   7      109.45      119.57      1.46 o 
   0   7   7      287.03      260.63      2.91 o 
   1   7   7       20.41       14.82      0.45 o 
   2   7   7       71.12       68.47      1.13 o 
   3   7   7      352.43      361.60      4.74 o 
   4   7   7      150.57      148.35      2.37 o 
   5   7   7        0.10       -0.31      0.31 o 
   6   7   7        6.16        5.99      1.32 o 
   7   7   7        0.28       -0.01      1.06 o 
 -10   8   7        0.25        0.31      0.57 o 
  -9   8   7        8.74        6.66      0.62 o 
  -8   8   7       34.29       35.51      1.32 o 
  -7   8   7        3.60        4.89      0.63 o 
  -6   8   7       69.04       69.51      1.38 o 
  -5   8   7       32.29       33.93      0.97 o 
  -4   8   7       12.53       11.45      0.58 o 
  -3   8   7      108.87      103.42      2.12 o 
  -2   8   7        4.15        4.07      0.29 o 
  -1   8   7       74.43       66.60      0.97 o 
   0   8   7        1.37        2.01      0.25 o 
   1   8   7       10.72        9.96      0.43 o 
   2   8   7        0.60       -0.22      0.31 o 
   3   8   7        0.28        0.85      0.37 o 
   4   8   7       48.02       45.75      1.03 o 
   5   8   7       16.43       15.27      0.55 o 
   6   8   7       81.71       86.39      3.35 o 
   7   8   7        0.03        1.44      1.17 o 
 -10   9   7        0.28        0.75      0.66 o 
  -9   9   7        0.27        0.58      0.49 o 
  -8   9   7       33.07       29.74      1.20 o 
  -7   9   7        4.32        4.01      0.60 o 
  -6   9   7       36.96       39.37      0.95 o 
  -5   9   7       75.41       74.49      1.61 o 
  -4   9   7       12.55       12.41      0.61 o 
  -3   9   7       15.81       15.59      0.72 o 
  -2   9   7      574.60      548.58      5.76 o 
  -1   9   7       28.66       32.40      0.60 o 
   0   9   7        5.63        4.82      0.37 o 
   1   9   7       33.09       30.74      0.69 o 
   2   9   7        6.93        6.92      0.42 o 
   3   9   7       32.40       40.16      0.85 o 
   4   9   7        0.03       -0.45      0.45 o 
   5   9   7        1.81        0.23      0.33 o 
   6   9   7       25.88       29.79      3.23 o 
   7   9   7        1.15       -0.07      1.10 o 
 -10  10   7        3.39        2.22      0.53 o 
  -9  10   7       11.75       10.44      0.75 o 
  -8  10   7        7.96        9.01      0.73 o 
  -7  10   7       35.84       33.45      1.29 o 
  -6  10   7        1.87        2.75      0.39 o 
  -5  10   7      124.21      125.51      2.44 o 
  -4  10   7        0.75        1.88      0.39 o 
  -3  10   7      132.65      113.92      2.30 o 
  -2  10   7      123.27      127.46      1.45 o 
  -1  10   7      280.37      275.70      3.25 o 
   0  10   7        6.48        5.65      0.31 o 
   1  10   7      158.99      144.14      1.97 o 
   2  10   7       12.62       14.27      0.52 o 
   3  10   7      167.88      164.54      2.26 o 
   4  10   7        5.73        4.52      0.43 o 
   5  10   7       19.11       19.66      0.61 o 
   6  10   7        0.68        1.45      1.92 o 
 -10  11   7        4.57        3.83      1.51 o 
  -9  11   7        2.61        3.01      0.55 o 
  -8  11   7        0.74        0.65      0.51 o 
  -7  11   7       15.49       16.66      0.92 o 
  -6  11   7       11.55       14.29      0.60 o 
  -5  11   7      118.31      111.89      2.01 o 
  -4  11   7       49.68       47.85      1.21 o 
  -3  11   7        0.28        0.62      0.39 o 
  -2  11   7       91.60       94.18      1.12 o 
  -1  11   7       51.01       49.77      0.79 o 
   0  11   7       21.63       17.73      0.47 o 
   1  11   7      143.08      141.68      1.94 o 
   2  11   7      192.39      196.48      2.59 o 
   3  11   7       97.92      102.12      1.54 o 
   4  11   7       25.71       23.05      0.67 o 
   5  11   7       49.92       50.06      1.03 o 
   6  11   7        8.16        8.01      1.32 o 
 -10  12   7        0.35       -1.31      1.31 o 
  -9  12   7        0.56        1.16      0.50 o 
  -8  12   7       33.74       32.13      1.28 o 
  -7  12   7        0.50        1.27      0.67 o 
  -6  12   7        3.09        2.48      0.39 o 
  -5  12   7       65.74       62.74      1.32 o 
  -4  12   7        8.13        9.71      0.57 o 
  -3  12   7       92.89       71.98      1.62 o 
  -2  12   7      292.85      305.21      3.23 o 
  -1  12   7       12.24       11.34      0.38 o 
   0  12   7      117.12      112.33      1.48 o 
   1  12   7       10.76       10.88      0.45 o 
   2  12   7        4.93        5.69      0.40 o 
   3  12   7        0.12       -0.10      0.34 o 
   4  12   7       40.48       40.76      0.83 o 
   5  12   7       47.39       46.64      0.98 o 
   6  12   7      100.45      101.70      3.74 o 
 -10  13   7        0.01       -1.31      1.31 o 
  -9  13   7        0.34        0.28      0.49 o 
  -8  13   7        6.35        6.88      0.68 o 
  -7  13   7       70.71       68.29      1.79 o 
  -6  13   7        6.58        6.38      0.46 o 
  -5  13   7       55.13       58.26      1.28 o 
  -4  13   7       54.35       57.15      1.39 o 
  -3  13   7        0.40        0.74      0.40 o 
  -2  13   7       68.51       72.04      0.93 o 
  -1  13   7      365.39      344.52      4.02 o 
   0  13   7      137.87      137.75      1.76 o 
   1  13   7       63.28       61.23      1.04 o 
   2  13   7        0.92        0.82      0.34 o 
   3  13   7       61.30       62.82      1.04 o 
   4  13   7       55.81       55.80      0.96 o 
   5  13   7       11.63       10.60      0.47 o 
   6  13   7        2.21        3.73      1.21 o 
 -10  14   7        0.26        1.31      1.31 o 
  -9  14   7        0.22        0.29      0.49 o 
  -8  14   7       70.04       66.37      2.05 o 
  -7  14   7        1.66        1.70      0.50 o 
  -6  14   7       45.39       46.42      1.08 o 
  -5  14   7       76.39       88.95      1.77 o 
  -4  14   7       26.64       25.84      0.89 o 
  -3  14   7       25.43       23.43      0.97 o 
  -2  14   7      328.25      313.69      4.00 o 
  -1  14   7        9.71       10.30      0.36 o 
   0  14   7       45.27       47.45      0.80 o 
   1  14   7       47.40       48.14      0.89 o 
   2  14   7      108.10      105.46      1.57 o 
   3  14   7       29.42       29.79      0.71 o 
   4  14   7        6.08        5.57      0.41 o 
   5  14   7        0.73       -0.26      0.31 o 
   6  14   7       42.22       40.56      2.21 o 
  -9  15   7        1.09        2.14      0.58 o 
  -8  15   7       28.21       31.95      1.81 o 
  -7  15   7       10.31        9.35      0.69 o 
  -6  15   7       13.08       15.73      0.65 o 
  -5  15   7        2.06        2.14      0.40 o 
  -4  15   7       15.63       17.52      0.77 o 
  -3  15   7       42.06       39.08      1.11 o 
  -2  15   7       57.83       66.97      1.01 o 
  -1  15   7       12.68       15.45      0.43 o 
   0  15   7       46.95       43.44      0.75 o 
   1  15   7        2.36        2.65      0.34 o 
   2  15   7        9.03        6.55      0.43 o 
   3  15   7       13.51       13.89      0.52 o 
   4  15   7       19.43       18.77      0.60 o 
   5  15   7        1.57        0.10      0.46 o 
   6  15   7       38.28       41.05      2.47 o 
  -9  16   7        0.58        1.05      0.55 o 
  -8  16   7       70.74       69.23      2.15 o 
  -7  16   7        2.07        2.63      0.55 o 
  -6  16   7       63.54       61.36      1.31 o 
  -5  16   7        0.94        1.85      0.42 o 
  -4  16   7       11.20       12.70      0.65 o 
  -3  16   7        1.22        0.67      0.40 o 
  -2  16   7       91.74       86.20      1.20 o 
  -1  16   7      306.09      303.39      3.57 o 
   0  16   7       10.30       12.71      0.43 o 
   1  16   7       20.52       18.02      0.56 o 
   2  16   7      254.31      241.81      3.12 o 
   3  16   7      108.10      103.95      1.57 o 
   4  16   7       83.95       81.83      1.29 o 
   5  16   7        5.21        6.96      0.57 o 
   6  16   7       13.54       15.97      2.17 o 
  -9  17   7       13.46       13.32      0.91 o 
  -8  17   7       61.11       62.37      2.05 o 
  -7  17   7        5.02        5.73      0.64 o 
  -6  17   7        2.03        3.77      0.45 o 
  -5  17   7      133.77      129.51      2.54 o 
  -4  17   7       14.72       14.69      0.71 o 
  -3  17   7        1.16        1.01      0.43 o 
  -2  17   7        0.62        0.99      0.19 o 
  -1  17   7      245.26      255.15      3.22 o 
   0  17   7       49.24       50.53      0.84 o 
   1  17   7        0.79        1.99      0.33 o 
   2  17   7        1.65        3.05      0.39 o 
   3  17   7        1.89        2.91      0.41 o 
   4  17   7      110.88      110.86      1.95 o 
   5  17   7       34.21       33.07      1.04 o 
   6  17   7        6.95        7.07      1.28 o 
  -9  18   7        0.01        0.32      0.55 o 
  -8  18   7        5.80        8.17      0.79 o 
  -7  18   7       32.66       30.74      1.16 o 
  -6  18   7      122.64      127.65      2.49 o 
  -5  18   7       17.05       16.96      0.76 o 
  -4  18   7       30.46       29.62      0.97 o 
  -3  18   7      118.52      110.20      2.52 o 
  -2  18   7       82.62       83.48      1.18 o 
  -1  18   7        0.11        1.16      0.27 o 
   0  18   7       55.75       52.00      0.86 o 
   1  18   7        6.74        6.95      0.40 o 
   2  18   7      135.19      133.76      1.90 o 
   3  18   7       75.99       78.20      1.30 o 
   4  18   7        4.77        5.13      0.40 o 
   5  18   7        0.16       -0.52      0.52 o 
   6  18   7        3.98        4.04      1.21 o 
  -9  19   7        7.22        5.58      0.71 o 
  -8  19   7       17.55       18.36      1.07 o 
  -7  19   7       26.22       30.55      1.17 o 
  -6  19   7        0.17        0.16      0.42 o 
  -5  19   7        0.56        0.63      0.42 o 
  -4  19   7       53.71       51.72      1.31 o 
  -3  19   7       27.17       26.64      1.19 o 
  -2  19   7      190.73      188.00      2.66 o 
  -1  19   7        1.44        1.40      0.27 o 
   0  19   7       75.01       70.30      1.05 o 
   1  19   7       52.71       50.56      0.93 o 
   2  19   7       49.11       50.80      0.97 o 
   3  19   7      532.23      547.96      7.06 o 
   4  19   7       37.87       37.46      0.83 o 
   5  19   7       10.06        9.97      0.61 o 
   6  19   7        9.44       10.48      1.35 o 
  -9  20   7        3.30        3.27      0.67 o 
  -8  20   7       40.39       46.76      1.70 o 
  -7  20   7      162.46      167.20      3.67 o 
  -6  20   7        8.74       10.64      0.63 o 
  -5  20   7        0.02       -0.40      0.40 o 
  -4  20   7       24.89       21.27      0.96 o 
  -3  20   7       78.48       70.31      2.27 o 
  -2  20   7       60.30       62.57      0.99 o 
  -1  20   7      108.28      116.65      1.63 o 
   0  20   7        3.59        3.60      0.32 o 
   1  20   7       16.02       16.45      0.56 o 
   2  20   7        2.49        2.49      0.38 o 
   3  20   7       54.32       64.80      1.17 o 
   4  20   7      103.85      104.08      1.55 o 
   5  20   7       12.61       13.29      0.68 o 
   6  20   7        0.04        0.62      1.06 o 
  -9  21   7        0.32        0.46      0.61 o 
  -8  21   7       74.02       73.18      2.27 o 
  -7  21   7       12.14       16.34      1.06 o 
  -6  21   7        0.32       -0.04      0.41 o 
  -5  21   7       12.90       12.04      0.65 o 
  -4  21   7        3.43        3.88      0.50 o 
  -3  21   7        0.13       -0.02      0.76 o 
  -2  21   7      272.55      268.75      3.80 o 
  -1  21   7        9.39       10.48      0.41 o 
   0  21   7      145.66      142.96      1.87 o 
   1  21   7        3.06        3.67      0.38 o 
   2  21   7       21.59       20.53      0.62 o 
   3  21   7       76.30       74.30      1.34 o 
   4  21   7       47.71       53.25      1.05 o 
   5  21   7       33.67       32.82      0.92 o 
  -9  22   7       40.10       40.59      1.57 o 
  -8  22   7       14.73       17.24      1.31 o 
  -7  22   7        8.76        9.80      0.63 o 
  -6  22   7        3.15        3.06      0.48 o 
  -5  22   7       11.08       13.52      0.70 o 
  -4  22   7        0.28        0.89      0.59 o 
  -3  22   7       46.44       46.72      1.96 o 
  -2  22   7       80.98       85.66      1.49 o 
  -1  22   7       50.61       50.34      0.87 o 
   0  22   7       33.29       36.24      0.76 o 
   1  22   7      134.32      129.42      1.84 o 
   2  22   7       40.71       39.71      0.85 o 
   3  22   7       30.88       35.80      0.88 o 
   4  22   7        9.73       10.75      0.52 o 
   5  22   7        8.25        9.54      0.58 o 
  -8  23   7      115.29      111.81      3.88 o 
  -7  23   7       12.31       13.28      0.71 o 
  -6  23   7        0.00       -0.18      0.43 o 
  -5  23   7       10.87       11.17      0.71 o 
  -4  23   7        1.24        1.55      0.62 o 
  -3  23   7       24.00       24.95      1.21 o 
  -2  23   7        1.68        3.22      0.39 o 
  -1  23   7       21.90       25.75      0.60 o 
   0  23   7       60.39       62.12      1.06 o 
   1  23   7        0.41        1.79      0.36 o 
   2  23   7       91.34       90.28      1.50 o 
   3  23   7      317.97      314.04      4.24 o 
   4  23   7       61.22       67.50      1.27 o 
   5  23   7        7.71       10.09      0.65 o 
  -8  24   7        2.09        3.50      0.82 o 
  -7  24   7       36.93       39.12      1.16 o 
  -6  24   7       11.72       13.01      0.69 o 
  -5  24   7       25.30       21.14      1.11 o 
  -4  24   7        0.72        0.56      0.59 o 
  -3  24   7       29.25       33.53      1.39 o 
  -2  24   7        8.74        8.98      0.51 o 
  -1  24   7       28.60       29.99      0.70 o 
   0  24   7        4.37        4.45      0.38 o 
   1  24   7        7.12        7.12      0.43 o 
   2  24   7       14.12       16.41      0.62 o 
   3  24   7       72.74       71.53      1.31 o 
   4  24   7       59.06       63.30      1.22 o 
   5  24   7       65.96       70.42      2.20 o 
  -8  25   7        0.31        0.43      0.75 o 
  -7  25   7        2.55        4.57      0.61 o 
  -6  25   7        2.34        2.53      0.50 o 
  -5  25   7        8.13        8.04      0.80 o 
  -4  25   7       22.96       19.48      1.10 o 
  -3  25   7       27.31       25.58      1.29 o 
  -2  25   7       27.06       27.09      0.81 o 
  -1  25   7        5.02        5.62      0.52 o 
   0  25   7      103.86      107.75      1.61 o 
   1  25   7        6.05        5.16      0.40 o 
   2  25   7       58.22       60.60      1.10 o 
   3  25   7        0.92        2.49      0.44 o 
   4  25   7       42.41       45.65      1.12 o 
   5  25   7        1.18        2.24      0.45 o 
  -8  26   7       40.87       38.28      1.85 o 
  -7  26   7      103.67      103.88      2.44 o 
  -6  26   7       14.77       16.91      1.01 o 
  -5  26   7       21.91       22.08      1.14 o 
  -4  26   7       16.44       17.50      1.03 o 
  -3  26   7        4.52        4.87      1.15 o 
  -2  26   7      251.76      238.39      3.95 o 
  -1  26   7        0.07        2.17      0.40 o 
   0  26   7       10.45       10.32      0.45 o 
   1  26   7       23.01       21.60      0.64 o 
   2  26   7       99.65       95.90      1.66 o 
   3  26   7       27.74       27.17      0.78 o 
   4  26   7       17.38       18.74      0.76 o 
   5  26   7       11.89       13.79      0.84 o 
  -8  27   7        2.89        2.07      1.36 o 
  -7  27   7       10.17       12.69      1.66 o 
  -6  27   7        6.07        4.60      0.72 o 
  -5  27   7        0.05        0.80      1.26 o 
  -4  27   7       17.14       18.77      1.08 o 
  -3  27   7       52.30       46.65      1.66 o 
  -2  27   7        9.19       11.80      0.58 o 
  -1  27   7      224.93      229.59      3.32 o 
   0  27   7        1.71        2.09      0.36 o 
   1  27   7       14.49       14.07      0.53 o 
   2  27   7        2.21        4.76      0.45 o 
   3  27   7       18.02       18.21      0.66 o 
   4  27   7       15.29       16.33      0.68 o 
  -7  28   7        0.76        1.07      0.77 o 
  -6  28   7       17.32       18.63      1.30 o 
  -5  28   7       11.06       14.04      1.36 o 
  -4  28   7        2.31        2.10      0.71 o 
  -3  28   7        5.14        4.75      0.78 o 
  -2  28   7       10.46       11.36      0.57 o 
  -1  28   7      127.27      136.34      2.05 o 
   0  28   7       88.05       87.62      1.46 o 
   1  28   7        0.09       -0.35      0.35 o 
   2  28   7       52.65       50.02      1.02 o 
   3  28   7       11.67       11.61      0.55 o 
   4  28   7        5.91        5.98      0.55 o 
  -7  29   7        5.47        6.98      1.36 o 
  -6  29   7       36.44       41.61      1.60 o 
  -5  29   7        2.69        3.55      0.71 o 
  -4  29   7       47.18       46.95      1.67 o 
  -3  29   7       14.18       16.47      1.07 o 
  -2  29   7       16.15       18.06      0.69 o 
  -1  29   7      275.07      270.97      4.07 o 
   0  29   7        3.22        3.61      0.41 o 
   1  29   7        7.45        6.36      0.47 o 
   2  29   7        0.49        0.68      0.40 o 
   3  29   7        6.86        8.54      0.50 o 
   4  29   7        1.48        1.82      0.49 o 
  -7  30   7        0.07        0.37      0.75 o 
  -6  30   7       19.40       21.68      1.18 o 
  -5  30   7        4.20        3.96      0.75 o 
  -4  30   7        1.09        1.76      0.71 o 
  -3  30   7       74.06       73.87      2.47 o 
  -2  30   7       12.48       13.02      0.61 o 
  -1  30   7       30.61       34.59      0.88 o 
   0  30   7        0.79        1.73      0.38 o 
   1  30   7        0.12        0.48      0.39 o 
   2  30   7       21.10       19.74      0.68 o 
   3  30   7       30.16       29.93      0.81 o 
   4  30   7        7.87        8.04      0.58 o 
  -7  31   7       37.12       38.30      1.76 o 
  -6  31   7        8.92       11.35      0.95 o 
  -5  31   7        1.67        1.34      0.80 o 
  -4  31   7        0.00       -0.03      0.68 o 
  -3  31   7        0.11        0.68      0.67 o 
  -2  31   7       10.90       11.43      0.59 o 
  -1  31   7        7.13        7.36      0.51 o 
   0  31   7      119.13      118.09      2.00 o 
   1  31   7       61.78       60.04      1.23 o 
   2  31   7       19.95       20.64      0.69 o 
   3  31   7       22.11       25.25      0.76 o 
   4  31   7        0.48        0.56      0.48 o 
  -7  32   7        3.72        4.86      0.94 o 
  -6  32   7       89.56       90.56      3.09 o 
  -5  32   7        3.69        6.48      1.15 o 
  -4  32   7       49.10       45.69      1.69 o 
  -3  32   7        0.04        1.17      0.74 o 
  -2  32   7       31.20       29.04      0.88 o 
  -1  32   7       76.79       76.02      1.43 o 
   0  32   7        1.49        3.12      0.42 o 
   1  32   7       33.75       36.00      0.86 o 
   2  32   7       18.13       18.73      0.67 o 
   3  32   7        1.69        2.05      0.46 o 
  -6  33   7        8.78       11.41      1.16 o 
  -5  33   7       19.15       17.60      1.15 o 
  -4  33   7        0.01        0.85      0.71 o 
  -3  33   7       41.01       39.78      2.15 o 
  -2  33   7        0.01        0.24      0.43 o 
  -1  33   7       14.46       17.75      0.69 o 
   0  33   7       34.42       35.92      0.86 o 
   1  33   7       13.01       13.29      0.58 o 
   2  33   7       23.73       20.45      0.70 o 
   3  33   7       36.09       34.67      0.94 o 
  -6  34   7        2.00        1.92      0.92 o 
  -5  34   7        2.51        2.72      0.80 o 
  -4  34   7        0.21        0.25      0.73 o 
  -3  34   7       11.20       11.96      1.04 o 
  -2  34   7        5.54        5.99      0.51 o 
  -1  34   7        9.86        9.56      0.58 o 
   0  34   7        0.48        1.29      0.41 o 
   1  34   7       11.25        9.67      0.54 o 
   2  34   7        0.66       -0.08      0.43 o 
   3  34   7        1.83        2.06      0.48 o 
  -6  35   7        8.14        9.46      1.09 o 
  -5  35   7       12.16       14.17      1.08 o 
  -4  35   7       22.32       21.84      1.35 o 
  -3  35   7       12.36       13.17      1.08 o 
  -2  35   7       17.75       17.53      0.76 o 
  -1  35   7       17.58       19.63      0.75 o 
   0  35   7       45.74       44.19      1.00 o 
   1  35   7        5.38        4.16      0.47 o 
   2  35   7        5.33        5.07      0.53 o 
  -5  36   7        5.62        9.38      0.96 o 
  -4  36   7        2.87        3.20      0.82 o 
  -3  36   7        1.68        1.42      0.90 o 
  -2  36   7       72.80       70.96      1.52 o 
  -1  36   7      126.18      127.00      2.30 o 
   0  36   7        7.18        7.26      0.50 o 
   1  36   7        6.48        5.59      0.54 o 
   2  36   7        2.04        1.07      0.47 o 
  -5  37   7       70.88       74.41      2.76 o 
  -4  37   7        2.98        3.83      0.86 o 
  -3  37   7        4.85        4.73      1.21 o 
  -2  37   7        1.46        3.76      0.48 o 
  -1  37   7        0.00        2.61      0.62 o 
   0  37   7        0.00        0.04      0.41 o 
   1  37   7        2.82        2.62      0.48 o 
  -4  38   7        8.12        9.74      1.01 o 
  -3  38   7        4.95        5.84      0.95 o 
  -2  38   7       56.57       56.94      1.31 o 
  -1  38   7        9.14       11.23      0.67 o 
   0  38   7       18.84       19.18      0.68 o 
   1  38   7        0.00       -0.41      0.41 o 
  -4  39   7        5.38        6.74      0.96 o 
  -3  39   7        7.68        8.09      1.02 o 
  -2  39   7        2.43        2.89      0.47 o 
  -1  39   7       94.23       92.53      1.81 o 
   0  39   7       13.36       14.06      0.62 o 
  -3  40   7        6.74        8.28      1.19 o 
  -2  40   7        3.24        3.04      0.84 o 
  -1  40   7        2.90        5.13      0.54 o 
  -8   0   8        3.06        1.51      0.91 o 
  -6   0   8      124.09      123.06      3.96 o 
  -4   0   8      117.49      113.45      2.98 o 
  -2   0   8       37.74       33.67      1.04 o 
   0   0   8        7.14        8.24      0.52 o 
   2   0   8      304.31      293.79      6.44 o 
   4   0   8       15.88       15.93      1.03 o 
   6   0   8      108.10      116.83      5.95 o 
  -9   1   8        0.00       -0.20      0.57 o 
  -8   1   8       12.14       10.15      0.93 o 
  -7   1   8       69.39       56.67      2.35 o 
  -6   1   8      378.82      373.06      7.39 o 
  -5   1   8       65.97       62.29      1.68 o 
  -4   1   8        5.57        7.60      0.52 o 
  -3   1   8        7.23        8.59      0.54 o 
  -2   1   8        6.47        4.32      0.42 o 
  -1   1   8      146.71      143.01      1.83 o 
   0   1   8        3.69        2.31      0.31 o 
   1   1   8       61.70       58.42      1.04 o 
   2   1   8        2.66        4.43      0.37 o 
   3   1   8        7.10        5.09      0.50 o 
   4   1   8        0.12        1.59      0.44 o 
   5   1   8      178.78      190.28      3.48 o 
   6   1   8      128.24      137.64      4.67 o 
  -9   2   8        0.43       -0.55      0.57 o 
  -8   2   8        1.83        0.30      0.64 o 
  -7   2   8       14.22       11.37      1.07 o 
  -6   2   8       57.92       58.21      1.82 o 
  -5   2   8        6.39        6.68      0.57 o 
  -4   2   8       58.30       58.57      1.46 o 
  -3   2   8        5.62        5.20      0.47 o 
  -2   2   8        0.30       -0.09      0.39 o 
  -1   2   8       91.02       78.85      1.13 o 
   0   2   8        0.20       -0.29      0.29 o 
   1   2   8       42.47       37.27      0.81 o 
   2   2   8       24.64       25.64      0.67 o 
   3   2   8        0.00       -0.39      0.39 o 
   4   2   8      183.55      183.50      2.83 o 
   5   2   8        8.42       19.03      0.73 o 
   6   2   8       61.52       69.20      3.03 o 
  -9   3   8        8.59        8.52      0.86 o 
  -8   3   8        4.49        4.22      0.96 o 
  -7   3   8       50.09       42.22      1.96 o 
  -6   3   8       15.85       12.41      1.48 o 
  -5   3   8       48.92       50.18      1.31 o 
  -4   3   8       44.62       39.36      1.16 o 
  -3   3   8        1.37        1.32      0.40 o 
  -2   3   8       58.97       49.99      0.98 o 
  -1   3   8       17.32       12.74      0.48 o 
   0   3   8        0.53        0.27      0.31 o 
   1   3   8        6.04        5.82      0.49 o 
   2   3   8       56.89       51.80      1.04 o 
   3   3   8       12.56       10.59      0.59 o 
   4   3   8        0.57        2.30      0.45 o 
   5   3   8      356.12      360.72      6.23 o 
   6   3   8       69.54       72.34      3.06 o 
  -9   4   8        1.68        0.66      0.64 o 
  -8   4   8       15.34       12.40      1.07 o 
  -7   4   8      152.19      141.67      4.78 o 
  -6   4   8      177.42      171.01      3.66 o 
  -5   4   8       63.38       62.61      1.51 o 
  -4   4   8        2.14        1.54      0.48 o 
  -3   4   8        5.26        5.52      0.54 o 
  -2   4   8        9.38        8.66      0.51 o 
  -1   4   8       65.07       53.43      0.81 o 
   0   4   8      219.92      217.51      2.51 o 
   1   4   8      174.40      176.41      2.26 o 
   2   4   8        5.94        6.06      0.46 o 
   3   4   8       18.34       15.61      0.79 o 
   4   4   8       32.73       33.66      0.91 o 
   5   4   8        5.91        8.04      0.95 o 
   6   4   8        2.23        4.28      1.21 o 
  -9   5   8       13.79       14.16      1.07 o 
  -8   5   8        1.30        1.26      0.64 o 
  -7   5   8        6.05        6.22      0.93 o 
  -6   5   8        5.96        4.52      1.13 o 
  -5   5   8        3.21        2.32      0.47 o 
  -4   5   8       28.42       28.98      0.99 o 
  -3   5   8       25.72       23.53      0.91 o 
  -2   5   8      131.80      118.19      1.93 o 
  -1   5   8       81.63       74.69      1.03 o 
   0   5   8       13.51       11.13      0.41 o 
   1   5   8      149.85      148.58      1.96 o 
   2   5   8        7.08        7.24      0.48 o 
   3   5   8        1.19       -0.39      0.39 o 
   4   5   8       25.79       27.98      0.84 o 
   5   5   8        6.53        5.46      0.64 o 
   6   5   8       16.41       18.77      1.71 o 
  -9   6   8       36.25       32.01      1.57 o 
  -8   6   8        2.79        3.09      0.71 o 
  -7   6   8       15.78       11.61      1.03 o 
  -6   6   8       48.30       43.76      1.96 o 
  -5   6   8        0.35        0.20      0.43 o 
  -4   6   8       17.51       14.22      0.71 o 
  -3   6   8        6.85        9.08      0.62 o 
  -2   6   8        0.00       -0.12      0.28 o 
  -1   6   8        0.23       -0.29      0.29 o 
   0   6   8        0.54       -0.27      0.27 o 
   1   6   8       13.00       15.04      0.49 o 
   2   6   8       38.57       34.07      0.83 o 
   3   6   8        2.56        1.63      0.43 o 
   4   6   8       41.50       43.56      1.03 o 
   5   6   8        5.77        3.10      0.59 o 
   6   6   8       24.54       26.73      2.67 o 
  -9   7   8        3.93        4.61      1.11 o 
  -8   7   8        0.10        0.05      0.64 o 
  -7   7   8        8.02        4.37      0.86 o 
  -6   7   8        2.43        1.76      0.63 o 
  -5   7   8       40.48       38.16      1.10 o 
  -4   7   8        9.65       10.40      0.64 o 
  -3   7   8       32.57       31.84      1.04 o 
  -2   7   8      133.68      135.93      2.36 o 
  -1   7   8       44.60       40.73      0.72 o 
   0   7   8       65.08       63.16      0.92 o 
   1   7   8       62.12       63.44      1.00 o 
   2   7   8       15.32       17.71      0.64 o 
   3   7   8      123.52      122.23      1.80 o 
   4   7   8        2.39        3.07      0.47 o 
   5   7   8        3.00        1.91      0.53 o 
   6   7   8        0.06       -0.15      1.41 o 
  -9   8   8        2.37        1.61      0.67 o 
  -8   8   8       13.48       14.47      1.14 o 
  -7   8   8       26.79       22.69      1.39 o 
  -6   8   8       15.05       16.34      1.20 o 
  -5   8   8        0.59        0.31      0.44 o 
  -4   8   8       23.27       20.71      0.86 o 
  -3   8   8       25.68       29.91      1.02 o 
  -2   8   8      181.23      177.55      2.74 o 
  -1   8   8      208.53      187.53      2.32 o 
   0   8   8        4.72        5.80      0.35 o 
   1   8   8       45.73       44.14      0.89 o 
   2   8   8        6.83        7.59      0.46 o 
   3   8   8       42.41       43.41      0.92 o 
   4   8   8       65.51       65.00      1.33 o 
   5   8   8       28.25       24.52      1.09 o 
   6   8   8       10.26       11.16      1.71 o 
  -9   9   8        6.65        6.80      0.91 o 
  -8   9   8        4.63        4.99      0.82 o 
  -7   9   8        4.03        3.30      0.75 o 
  -6   9   8       28.72       26.85      0.95 o 
  -5   9   8       40.43       39.91      1.15 o 
  -4   9   8      104.68      101.25      2.15 o 
  -3   9   8        0.47        0.32      0.43 o 
  -2   9   8        3.02        3.88      0.32 o 
  -1   9   8       27.31       27.34      0.59 o 
   0   9   8       52.28       52.93      0.86 o 
   1   9   8        7.39        6.84      0.44 o 
   2   9   8        9.97       10.42      0.51 o 
   3   9   8        0.16       -0.36      0.36 o 
   4   9   8        0.70        0.35      0.43 o 
   5   9   8        2.21        0.61      1.00 o 
  -9  10   8        6.67        6.98      1.06 o 
  -8  10   8        0.08       -0.38      0.67 o 
  -7  10   8        4.06        1.94      0.75 o 
  -6  10   8       53.68       56.24      1.48 o 
  -5  10   8      100.52      100.90      2.13 o 
  -4  10   8       34.05       36.74      1.12 o 
  -3  10   8       30.97       27.85      1.00 o 
  -2  10   8      121.59      121.80      1.98 o 
  -1  10   8      104.02      101.71      1.38 o 
   0  10   8       51.96       53.77      0.87 o 
   1  10   8      115.97      111.84      1.65 o 
   2  10   8       10.84       11.55      0.52 o 
   3  10   8       86.28       89.83      1.52 o 
   4  10   8        0.05       -0.33      0.41 o 
   5  10   8       17.61       15.84      0.99 o 
  -9  11   8        0.85        0.55      0.64 o 
  -8  11   8        3.71        2.02      0.71 o 
  -7  11   8        0.40       -0.64      0.64 o 
  -6  11   8       19.67       24.03      0.92 o 
  -5  11   8        0.20        0.78      0.47 o 
  -4  11   8       13.59       14.41      0.76 o 
  -3  11   8       20.21       20.52      0.89 o 
  -2  11   8        8.50        9.17      0.43 o 
  -1  11   8      178.52      179.54      2.24 o 
   0  11   8       59.34       58.24      0.95 o 
   1  11   8      116.92      112.42      1.66 o 
   2  11   8       26.98       27.15      0.73 o 
   3  11   8        0.42       -0.43      0.50 o 
   4  11   8       63.69       62.59      1.26 o 
   5  11   8       14.22       15.17      1.80 o 
  -9  12   8        4.10        3.18      0.75 o 
  -8  12   8        2.13        3.23      0.78 o 
  -7  12   8        2.56        2.77      0.86 o 
  -6  12   8        4.03        5.26      0.56 o 
  -5  12   8       12.83       12.37      0.70 o 
  -4  12   8        0.03        0.54      0.45 o 
  -3  12   8       29.37       31.08      1.77 o 
  -2  12   8        5.61        5.33      0.47 o 
  -1  12   8       11.99       13.83      0.44 o 
   0  12   8       80.77       81.04      1.19 o 
   1  12   8       90.06       87.20      1.38 o 
   2  12   8       50.18       51.39      1.00 o 
   3  12   8        1.37        0.31      0.39 o 
   4  12   8        2.87        2.25      0.46 o 
   5  12   8        3.72        1.96      0.67 o 
  -9  13   8        3.52        4.16      0.78 o 
  -8  13   8        3.57        5.44      0.86 o 
  -7  13   8        7.40        8.47      0.81 o 
  -6  13   8      230.47      232.15      5.21 o 
  -5  13   8      115.88      113.22      2.35 o 
  -4  13   8       27.84       25.36      1.06 o 
  -3  13   8       58.24       53.74      1.74 o 
  -2  13   8       58.76       54.07      1.06 o 
  -1  13   8      298.15      302.62      3.59 o 
   0  13   8       11.44       11.36      0.44 o 
   1  13   8       17.01       18.46      0.61 o 
   2  13   8       23.85       22.98      0.68 o 
   3  13   8        4.35        4.06      0.48 o 
   4  13   8        7.86        7.62      0.53 o 
   5  13   8       16.72       15.81      0.99 o 
  -9  14   8        2.42        3.08      0.75 o 
  -8  14   8        2.92        2.11      1.09 o 
  -7  14   8        9.54        9.62      0.88 o 
  -6  14   8        5.44       10.16      0.65 o 
  -5  14   8       26.89       32.24      1.06 o 
  -4  14   8        0.15        0.43      0.45 o 
  -3  14   8        4.59        3.64      0.69 o 
  -2  14   8      141.32      137.23      2.20 o 
  -1  14   8        0.31        3.03      0.32 o 
   0  14   8      131.81      128.23      1.70 o 
   1  14   8       38.37       39.13      0.84 o 
   2  14   8        2.83        3.15      0.42 o 
   3  14   8       11.42       11.84      0.55 o 
   4  14   8       15.91       18.41      0.70 o 
   5  14   8        1.64        1.75      0.96 o 
  -9  15   8        0.13        0.66      0.64 o 
  -8  15   8        0.04        0.55      0.71 o 
  -7  15   8        7.74        7.66      1.14 o 
  -6  15   8       17.37       15.73      0.80 o 
  -5  15   8       16.82       17.68      0.81 o 
  -4  15   8        3.46        3.50      0.52 o 
  -3  15   8        6.96        7.11      0.77 o 
  -2  15   8       16.49       15.71      0.54 o 
  -1  15   8       37.71       35.32      0.67 o 
   0  15   8       79.83       84.67      1.24 o 
   1  15   8       33.61       32.87      0.77 o 
   2  15   8        0.02        0.01      0.37 o 
   3  15   8        9.59       10.90      0.55 o 
   4  15   8       29.84       32.59      1.08 o 
   5  15   8       30.31       30.26      1.29 o 
  -9  16   8        1.67        1.81      0.71 o 
  -8  16   8       33.22       33.78      1.71 o 
  -7  16   8       34.57       37.43      1.55 o 
  -6  16   8        7.07        8.51      0.63 o 
  -5  16   8       16.98       17.43      0.81 o 
  -4  16   8       18.44       18.52      1.10 o 
  -3  16   8       56.97       57.28      1.82 o 
  -2  16   8      229.25      218.61      3.33 o 
  -1  16   8        1.06        2.64      0.29 o 
   0  16   8       84.84       83.13      1.23 o 
   1  16   8       19.24       19.92      0.64 o 
   2  16   8        4.20        4.35      0.43 o 
   3  16   8        0.29       -0.43      0.43 o 
   4  16   8       10.45       10.61      0.54 o 
   5  16   8       27.86       27.31      1.25 o 
  -9  17   8        0.42        1.53      0.75 o 
  -8  17   8        3.30        4.29      0.86 o 
  -7  17   8        3.65        3.02      0.73 o 
  -6  17   8        3.19        4.07      0.55 o 
  -5  17   8        7.50        9.58      0.66 o 
  -4  17   8        4.91        5.83      0.74 o 
  -3  17   8      129.27      126.07      3.22 o 
  -2  17   8        7.09        8.66      0.46 o 
  -1  17   8       38.07       38.79      0.71 o 
   0  17   8       13.74       13.88      0.47 o 
   1  17   8      211.11      206.41      2.74 o 
   2  17   8       17.85       17.50      0.63 o 
   3  17   8       28.47       30.04      0.78 o 
   4  17   8        8.02        9.25      0.49 o 
   5  17   8        0.92        0.45      0.66 o 
  -8  18   8        1.57        3.02      0.86 o 
  -7  18   8       18.06       17.46      1.55 o 
  -6  18   8        2.74        2.67      0.52 o 
  -5  18   8        5.53        6.19      0.59 o 
  -4  18   8        0.54        0.61      0.61 o 
  -3  18   8       23.96       25.90      1.22 o 
  -2  18   8        0.00        0.85      0.34 o 
  -1  18   8        2.52        2.59      0.30 o 
   0  18   8       35.66       30.86      0.68 o 
   1  18   8        5.64        8.34      0.48 o 
   2  18   8       54.57       54.75      1.04 o 
   3  18   8       45.10       46.94      0.97 o 
   4  18   8        6.01        7.07      0.49 o 
   5  18   8       22.82       21.24      1.29 o 
  -8  19   8       32.13       36.95      1.82 o 
  -7  19   8        0.98        0.56      0.69 o 
  -6  19   8        1.67        1.66      0.50 o 
  -5  19   8       54.60       54.75      1.45 o 
  -4  19   8        0.32       -0.31      0.59 o 
  -3  19   8        0.43        1.54      0.92 o 
  -2  19   8      212.31      208.39      3.48 o 
  -1  19   8        1.18       -0.02      0.27 o 
   0  19   8      108.49      108.05      1.59 o 
   1  19   8        0.62        0.48      0.36 o 
   2  19   8      160.54      166.13      2.32 o 
   3  19   8        0.29        0.22      0.40 o 
   4  19   8        0.00        0.01      0.37 o 
   5  19   8        8.75        9.30      1.38 o 
  -8  20   8        0.88        1.64      0.82 o 
  -7  20   8       14.92       17.61      1.16 o 
  -6  20   8        8.75        9.39      0.66 o 
  -5  20   8        0.11        0.63      0.62 o 
  -4  20   8        8.10       10.18      0.88 o 
  -3  20   8        0.06       -0.09      0.63 o 
  -2  20   8       16.65       21.11      0.67 o 
  -1  20   8        0.04       -0.04      0.28 o 
   0  20   8        9.71       10.35      0.47 o 
   1  20   8        6.37        6.94      0.45 o 
   2  20   8       21.70       23.10      0.69 o 
   3  20   8       25.87       21.40      0.68 o 
   4  20   8        4.23        4.40      0.43 o 
  -8  21   8       38.00       40.20      1.96 o 
  -7  21   8        1.34        3.16      0.77 o 
  -6  21   8        2.09        3.98      0.58 o 
  -5  21   8       29.45       30.10      1.34 o 
  -4  21   8        9.70        9.37      0.86 o 
  -3  21   8       78.39       76.06      2.24 o 
  -2  21   8       61.54       64.24      1.33 o 
  -1  21   8       55.21       56.92      0.92 o 
   0  21   8       10.05       10.36      0.46 o 
   1  21   8       37.90       35.24      0.81 o 
   2  21   8        0.04        0.55      0.40 o 
   3  21   8       11.46       12.14      0.56 o 
   4  21   8        4.86        4.20      0.45 o 
  -8  22   8        2.78        2.32      0.86 o 
  -7  22   8        6.66        8.39      0.91 o 
  -6  22   8       16.82       19.97      1.41 o 
  -5  22   8        0.00        0.37      0.63 o 
  -4  22   8        0.47        0.68      0.62 o 
  -3  22   8        6.11       10.03      1.63 o 
  -2  22   8        2.67        4.35      0.41 o 
  -1  22   8       21.06       20.84      0.59 o 
   0  22   8        2.56        2.24      0.37 o 
   1  22   8       13.74       16.76      0.61 o 
   2  22   8        2.79        3.97      0.45 o 
   3  22   8        3.95        3.85      0.45 o 
   4  22   8       13.33       13.49      0.63 o 
  -8  23   8        1.86        1.36      0.86 o 
  -7  23   8       87.97       89.05      1.99 o 
  -6  23   8       51.96       56.75      1.84 o 
  -5  23   8        0.11       -0.31      0.63 o 
  -4  23   8        2.89        3.74      0.75 o 
  -3  23   8       19.55       22.95      1.24 o 
  -2  23   8       61.49       59.59      1.29 o 
  -1  23   8       42.63       45.75      0.98 o 
   0  23   8        0.15       -0.34      0.34 o 
   1  23   8      242.21      224.94      2.97 o 
   2  23   8      155.60      155.20      2.19 o 
   3  23   8        6.09        8.30      0.52 o 
   4  23   8       33.76       37.37      0.95 o 
  -8  24   8        0.00        0.50      0.91 o 
  -7  24   8       10.04       14.42      0.99 o 
  -6  24   8        6.93        8.46      0.87 o 
  -5  24   8        3.58        3.79      0.74 o 
  -4  24   8        6.46        6.51      0.82 o 
  -3  24   8      168.64      171.80      4.17 o 
  -2  24   8       15.18       15.93      0.61 o 
  -1  24   8        0.38        1.48      0.33 o 
   0  24   8       10.64       10.04      0.48 o 
   1  24   8        2.33        3.31      0.42 o 
   2  24   8       47.08       46.33      0.96 o 
   3  24   8        1.40        2.63      0.43 o 
   4  24   8       45.14       54.60      1.17 o 
  -7  25   8        6.01        7.43      1.46 o 
  -6  25   8       13.65       20.15      1.64 o 
  -5  25   8       16.94       17.66      1.08 o 
  -4  25   8        0.02        0.15      0.67 o 
  -3  25   8       26.45       25.72      1.60 o 
  -2  25   8       11.42       10.40      0.54 o 
  -1  25   8      102.13       98.36      1.59 o 
   0  25   8        4.02        4.99      0.42 o 
   1  25   8        0.04       -0.26      0.38 o 
   2  25   8        0.11        0.52      0.41 o 
   3  25   8       67.86       69.95      1.25 o 
   4  25   8        4.95        6.53      0.53 o 
  -7  26   8       16.30       16.22      1.05 o 
  -6  26   8      115.39      124.22      3.20 o 
  -5  26   8       16.05       14.71      1.07 o 
  -4  26   8        1.54        0.36      0.92 o 
  -3  26   8       15.65       18.48      1.14 o 
  -2  26   8        3.31        2.86      0.40 o 
  -1  26   8        0.17        0.90      0.38 o 
   0  26   8        0.80        0.29      0.36 o 
   1  26   8        5.31        5.01      0.44 o 
   2  26   8        5.66        6.72      0.49 o 
   3  26   8       10.72       13.48      0.60 o 
  -7  27   8        6.15        5.78      0.84 o 
  -6  27   8       11.00       15.69      1.25 o 
  -5  27   8        0.02        0.20      0.69 o 
  -4  27   8        0.07        0.66      1.01 o 
  -3  27   8        2.21        1.92      0.76 o 
  -2  27   8        0.00        0.51      0.38 o 
  -1  27   8        2.69        2.46      0.40 o 
   0  27   8       11.83       10.93      0.51 o 
   1  27   8        0.00       -0.37      0.37 o 
   2  27   8       29.66       31.45      0.81 o 
   3  27   8       21.71       22.51      0.74 o 
  -7  28   8       18.47       22.80      1.45 o 
  -6  28   8       31.67       34.44      1.48 o 
  -5  28   8       39.21       38.23      1.99 o 
  -4  28   8       45.64       42.38      1.66 o 
  -3  28   8        5.32        4.28      0.82 o 
  -2  28   8       47.96       45.34      1.13 o 
  -1  28   8        7.13        8.10      0.47 o 
   0  28   8        1.20        1.96      0.40 o 
   1  28   8        1.66        1.52      0.41 o 
   2  28   8      118.00      112.93      1.73 o 
   3  28   8        0.19       -0.12      0.43 o 
  -6  29   8        8.20       11.06      0.97 o 
  -5  29   8        5.77        4.98      0.87 o 
  -4  29   8        4.86        7.56      0.92 o 
  -3  29   8        7.67        8.34      1.15 o 
  -2  29   8        9.91       11.53      0.57 o 
  -1  29   8        3.32        3.50      0.42 o 
   0  29   8       60.04       61.75      1.12 o 
   1  29   8        7.59        7.91      0.48 o 
   2  29   8        0.40        1.30      0.44 o 
   3  29   8       11.07       11.92      0.64 o 
  -6  30   8       17.52       20.08      1.57 o 
  -5  30   8        4.03        4.22      0.84 o 
  -4  30   8        1.52        1.82      0.77 o 
  -3  30   8       43.75       41.39      1.92 o 
  -2  30   8        0.21       -0.35      0.35 o 
  -1  30   8        0.06        0.39      0.46 o 
   0  30   8        4.94        5.44      0.45 o 
   1  30   8       27.07       27.46      0.76 o 
   2  30   8        0.04        0.98      0.45 o 
  -6  31   8       20.71       21.06      1.26 o 
  -5  31   8        2.57        2.81      0.82 o 
  -4  31   8       14.16       14.10      1.10 o 
  -3  31   8        1.41        1.54      0.77 o 
  -2  31   8        0.08       -0.20      0.37 o 
  -1  31   8       20.57       21.84      0.72 o 
   0  31   8       70.05       64.50      1.15 o 
   1  31   8        5.33        6.14      0.47 o 
   2  31   8       52.98       55.32      1.14 o 
  -6  32   8        2.06        2.69      0.84 o 
  -5  32   8        4.45        3.60      0.91 o 
  -4  32   8        6.08        8.64      0.96 o 
  -3  32   8       39.33       41.21      1.80 o 
  -2  32   8        4.95        5.52      0.46 o 
  -1  32   8       38.98       39.92      1.00 o 
   0  32   8        0.33        0.74      0.46 o 
   1  32   8        3.59        3.39      0.45 o 
   2  32   8        6.00        7.38      0.54 o 
  -5  33   8       26.82       30.87      1.48 o 
  -4  33   8        1.09        0.58      0.77 o 
  -3  33   8       22.71       20.91      1.27 o 
  -2  33   8        0.42        0.32      0.37 o 
  -1  33   8        6.54        7.34      0.52 o 
   0  33   8        8.94       10.20      0.52 o 
   1  33   8        4.05        4.69      0.49 o 
  -5  34   8        3.87        6.63      0.96 o 
  -4  34   8       10.65       11.12      2.15 o 
  -3  34   8       34.16       35.02      1.59 o 
  -2  34   8        7.11        7.11      0.62 o 
  -1  34   8        7.05       10.29      0.58 o 
   0  34   8       21.35       21.37      0.80 o 
   1  34   8       38.83       40.23      0.96 o 
  -4  35   8        6.38        5.92      0.95 o 
  -3  35   8       21.35       24.04      1.39 o 
  -2  35   8        9.24       10.07      0.53 o 
  -1  35   8       67.79       68.34      1.84 o 
   0  35   8        1.96        1.37      0.50 o 
  -3  36   8        5.00        6.43      0.98 o 
  -2  36   8        8.62        8.67      1.08 o 
  -1  36   8        0.42        2.40      0.65 o 
   0  36   8        7.22        7.47      0.60 o 
  -2  37   8        5.17        6.80      1.02 o 
  -9   0   9        6.23        5.24      1.31 o 
  -7   0   9        4.88        2.12      1.31 o 
  -5   0   9       60.64       62.34      2.54 o 
  -3   0   9       26.56       26.71      1.53 o 
  -1   0   9       16.20       15.93      0.66 o 
   1   0   9      145.67      147.45      3.66 o 
   3   0   9        3.43        3.44      0.70 o 
   5   0   9       14.14       19.86      2.42 o 
  -9   1   9        0.35       -0.15      0.71 o 
  -8   1   9        7.31        6.50      0.93 o 
  -7   1   9      180.68      167.09      5.67 o 
  -6   1   9       55.11       55.71      1.65 o 
  -5   1   9       42.44       44.50      1.45 o 
  -4   1   9       81.42       80.01      1.88 o 
  -3   1   9        0.69        0.53      0.53 o 
  -2   1   9       26.94       23.61      0.61 o 
  -1   1   9       37.28       36.97      0.69 o 
   0   1   9       58.64       55.08      1.01 o 
   1   1   9        0.84        0.02      0.37 o 
   2   1   9       44.25       44.21      1.00 o 
   3   1   9        8.34        7.90      0.58 o 
   4   1   9       33.27       37.52      0.99 o 
   5   1   9      197.76      211.58      6.45 o 
  -9   2   9        0.11        0.05      0.71 o 
  -8   2   9        4.15        3.99      0.86 o 
  -7   2   9        8.97        9.50      2.62 o 
  -6   2   9       36.74       34.43      1.40 o 
  -5   2   9        0.09       -0.18      0.53 o 
  -4   2   9        0.00       -0.48      0.48 o 
  -3   2   9        4.65        5.39      0.70 o 
  -2   2   9        1.75        0.44      0.27 o 
  -1   2   9       30.02       31.26      0.63 o 
   0   2   9       48.66       46.68      0.91 o 
   1   2   9       45.29       41.74      0.86 o 
   2   2   9       19.20       19.15      0.77 o 
   3   2   9       16.80       16.08      0.70 o 
   4   2   9       18.59       24.07      0.80 o 
   5   2   9        0.28        5.62      1.46 o 
  -9   3   9       27.45       28.98      1.60 o 
  -8   3   9        0.00       -0.05      0.71 o 
  -7   3   9        1.77        0.05      0.86 o 
  -6   3   9       31.93       29.88      1.20 o 
  -5   3   9       19.96       19.88      0.91 o 
  -4   3   9       42.71       43.15      1.30 o 
  -3   3   9       24.38       21.53      1.16 o 
  -2   3   9        0.02       -0.31      0.31 o 
  -1   3   9       29.71       28.30      0.59 o 
   0   3   9       37.37       34.10      0.73 o 
   1   3   9        0.00       -0.37      0.37 o 
   2   3   9        3.09        1.83      0.43 o 
   3   3   9        7.87        8.08      0.58 o 
   4   3   9       29.10       31.31      0.91 o 
   5   3   9       17.70       22.25      2.17 o 
  -9   4   9        0.41        0.66      0.78 o 
  -8   4   9        6.11        4.56      0.86 o 
  -7   4   9        7.91        6.70      2.37 o 
  -6   4   9      131.90      139.69      3.16 o 
  -5   4   9        4.83        5.90      0.63 o 
  -4   4   9       15.78       14.77      1.03 o 
  -3   4   9        0.54        0.09      0.60 o 
  -2   4   9        0.26        0.41      0.36 o 
  -1   4   9       70.41       70.38      1.06 o 
   0   4   9        4.41        3.60      0.39 o 
   1   4   9        2.25        0.48      0.38 o 
   2   4   9        1.98        0.40      0.40 o 
   3   4   9       31.69       28.84      0.86 o 
   4   4   9        0.85        1.47      0.48 o 
   5   4   9       34.84       41.23      2.28 o 
  -9   5   9       35.67       35.63      1.86 o 
  -8   5   9        0.17       -0.67      0.67 o 
  -7   5   9       82.76       72.33      2.92 o 
  -6   5   9       45.45       43.86      1.44 o 
  -5   5   9       34.16       36.09      1.17 o 
  -4   5   9       75.20       70.44      1.74 o 
  -3   5   9        6.93        5.47      0.81 o 
  -2   5   9       32.64       29.44      0.73 o 
  -1   5   9       61.82       64.91      1.00 o 
   0   5   9       71.49       68.24      1.23 o 
   1   5   9       76.15       73.82      1.27 o 
   2   5   9        3.35        2.48      0.41 o 
   3   5   9       21.53       20.94      0.76 o 
   4   5   9        4.80        6.23      0.55 o 
  -9   6   9        0.48       -0.40      0.71 o 
  -8   6   9        0.55        0.47      0.81 o 
  -7   6   9        9.14        9.06      1.61 o 
  -6   6   9        0.92        2.24      0.85 o 
  -5   6   9        7.10        9.41      0.70 o 
  -4   6   9        6.08        6.81      0.67 o 
  -3   6   9        1.41        2.62      0.70 o 
  -2   6   9       35.63       34.87      0.83 o 
  -1   6   9        3.67        2.63      0.37 o 
   0   6   9       80.50       74.77      1.21 o 
   1   6   9       55.01       50.41      1.05 o 
   2   6   9       52.03       51.40      1.08 o 
   3   6   9        2.64        3.62      0.52 o 
   4   6   9       11.04       12.71      0.64 o 
  -9   7   9        6.97        8.05      0.96 o 
  -8   7   9        0.49       -0.40      0.86 o 
  -7   7   9        0.07       -0.75      0.75 o 
  -6   7   9        5.59        7.87      0.71 o 
  -5   7   9       64.72       67.66      1.68 o 
  -4   7   9        0.53       -0.06      0.66 o 
  -3   7   9       40.96       39.41      1.53 o 
  -2   7   9       15.67       16.02      0.54 o 
  -1   7   9        0.68       -0.15      0.38 o 
   0   7   9        0.04        0.62      0.36 o 
   1   7   9        3.07        2.50      0.57 o 
   2   7   9        4.56        3.50      0.46 o 
   3   7   9        3.73        3.91      0.48 o 
   4   7   9       11.57       12.23      0.64 o 
  -8   8   9        0.31        0.86      0.71 o 
  -7   8   9        0.15        0.55      0.78 o 
  -6   8   9        2.32        1.37      0.58 o 
  -5   8   9       26.06       27.15      1.05 o 
  -4   8   9       73.02       75.54      2.25 o 
  -3   8   9       16.31       15.96      1.20 o 
  -2   8   9        3.41        2.81      0.30 o 
  -1   8   9       13.19       15.14      0.47 o 
   0   8   9      219.11      211.13      2.71 o 
   1   8   9       50.80       48.72      1.03 o 
   2   8   9       48.48       49.69      1.06 o 
   3   8   9        7.36        7.28      0.53 o 
   4   8   9       29.77       31.68      0.91 o 
  -8   9   9        3.01        2.70      1.11 o 
  -7   9   9        0.40       -0.19      0.75 o 
  -6   9   9       17.88       18.49      0.87 o 
  -5   9   9       42.55       44.13      1.31 o 
  -4   9   9      129.54      131.93      3.34 o 
  -3   9   9       26.81       26.26      1.37 o 
  -2   9   9        0.01       -0.28      0.28 o 
  -1   9   9       25.85       25.97      0.65 o 
   0   9   9       78.05       77.55      1.19 o 
   1   9   9       76.34       75.65      1.27 o 
   2   9   9        4.65        5.78      0.50 o 
   3   9   9       39.27       42.98      1.01 o 
   4   9   9       43.28       49.55      1.14 o 
  -8  10   9        0.14       -0.15      0.71 o 
  -7  10   9        0.15        0.15      0.78 o 
  -6  10   9        0.19        0.70      0.48 o 
  -5  10   9       83.87       84.66      1.97 o 
  -4  10   9       10.78       11.78      1.17 o 
  -3  10   9        1.02        1.47      0.66 o 
  -2  10   9        2.65        1.93      0.33 o 
  -1  10   9       58.82       59.62      0.98 o 
   0  10   9       19.77       21.94      0.61 o 
   1  10   9        1.43        2.34      0.42 o 
   2  10   9       29.76       32.16      0.86 o 
   3  10   9        8.08        9.87      0.56 o 
   4  10   9       93.73       94.04      1.71 o 
  -8  11   9        1.30        1.16      1.06 o 
  -7  11   9        2.98        2.42      0.86 o 
  -6  11   9        1.79        2.69      0.53 o 
  -5  11   9       35.50       36.02      1.19 o 
  -4  11   9        0.65        0.56      0.69 o 
  -3  11   9       22.77       22.34      1.20 o 
  -2  11   9       77.40       71.98      1.42 o 
  -1  11   9        6.32        5.59      0.33 o 
   0  11   9      205.34      203.00      2.53 o 
   1  11   9      162.31      166.88      2.31 o 
   2  11   9      121.73      119.39      1.90 o 
   3  11   9       51.50       54.42      1.22 o 
   4  11   9        1.24        2.93      0.51 o 
  -8  12   9        7.22        6.33      1.00 o 
  -7  12   9       21.01       22.42      1.53 o 
  -6  12   9        5.92        6.27      0.63 o 
  -5  12   9       23.23       23.98      1.00 o 
  -4  12   9       68.31       67.69      2.74 o 
  -3  12   9       17.14       16.84      1.10 o 
  -2  12   9        4.98        4.13      0.34 o 
  -1  12   9       14.02       11.27      0.42 o 
   0  12   9       77.55       79.70      1.22 o 
   1  12   9       19.38       21.96      0.69 o 
   2  12   9       13.34       13.53      0.58 o 
   3  12   9       56.90       56.02      1.16 o 
   4  12   9        1.06        1.37      0.49 o 
  -8  13   9       21.90       19.00      1.43 o 
  -7  13   9       46.87       46.18      2.24 o 
  -6  13   9        0.02       -0.06      0.51 o 
  -5  13   9        9.49       10.94      0.75 o 
  -4  13   9       26.18       25.55      1.30 o 
  -3  13   9       46.92       45.93      1.69 o 
  -2  13   9       11.60       13.17      0.52 o 
  -1  13   9        4.56        3.85      0.31 o 
   0  13   9       11.11       12.89      0.49 o 
   1  13   9       45.00       47.64      0.98 o 
   2  13   9        0.07       -0.40      0.40 o 
   3  13   9       16.63       18.66      0.70 o 
   4  13   9       11.82       13.18      0.65 o 
  -8  14   9        6.53        6.71      1.01 o 
  -7  14   9        0.54        0.96      0.73 o 
  -6  14   9       33.72       36.10      1.18 o 
  -5  14   9       24.99       23.86      1.24 o 
  -4  14   9       15.83       14.44      1.06 o 
  -3  14   9        0.48        1.48      0.72 o 
  -2  14   9       18.26       18.37      0.60 o 
  -1  14   9        2.88        2.62      0.33 o 
   0  14   9      157.17      159.82      2.07 o 
   1  14   9       89.33       91.87      1.47 o 
   2  14   9        0.15       -0.39      0.39 o 
   3  14   9        4.95        5.58      0.52 o 
   4  14   9       32.55       32.80      0.92 o 
  -8  15   9        7.13        7.51      1.03 o 
  -7  15   9        1.05        1.40      0.72 o 
  -6  15   9       15.21       17.84      0.88 o 
  -5  15   9       17.61       17.68      1.12 o 
  -4  15   9        0.06        1.05      0.71 o 
  -3  15   9       53.30       56.49      2.03 o 
  -2  15   9        3.39        3.13      0.48 o 
  -1  15   9        1.31        1.41      0.31 o 
   0  15   9        8.49       10.96      0.46 o 
   1  15   9       65.19       65.13      1.17 o 
   2  15   9        1.40        0.72      0.42 o 
   3  15   9       16.12       18.02      0.70 o 
   4  15   9       61.63       59.48      1.45 o 
  -8  16   9        0.95        0.71      1.11 o 
  -7  16   9       25.92       24.66      1.36 o 
  -6  16   9       20.31       23.52      0.99 o 
  -5  16   9        7.77        7.51      0.86 o 
  -4  16   9        0.04        0.15      0.68 o 
  -3  16   9        1.14        0.76      0.73 o 
  -2  16   9       65.50       64.35      1.33 o 
  -1  16   9       31.26       30.36      0.77 o 
   0  16   9       61.39       59.51      1.00 o 
   1  16   9       38.55       40.06      0.90 o 
   2  16   9        7.03        7.00      0.50 o 
   3  16   9       15.50       16.70      0.68 o 
   4  16   9        0.05        1.92      0.54 o 
  -8  17   9       11.87       14.78      1.32 o 
  -7  17   9        4.19        3.84      0.84 o 
  -6  17   9       36.77       39.24      1.37 o 
  -5  17   9        0.50        3.49      0.75 o 
  -4  17   9        3.24        6.25      0.88 o 
  -3  17   9        0.22       -0.74      0.74 o 
  -2  17   9       21.92       23.47      0.70 o 
  -1  17   9        1.42        0.76      0.31 o 
   0  17   9        2.57        3.72      0.38 o 
   1  17   9       12.30       13.70      0.58 o 
   2  17   9        0.05       -0.11      0.39 o 
   3  17   9       15.28       17.85      0.65 o 
   4  17   9        0.02        0.30      0.53 o 
  -8  18   9       15.87       15.25      1.32 o 
  -7  18   9        3.87        4.46      0.88 o 
  -6  18   9        9.03       12.65      0.97 o 
  -5  18   9      128.18      137.35      3.50 o 
  -4  18   9      105.87      105.68      3.88 o 
  -3  18   9        6.14        7.57      0.96 o 
  -2  18   9        4.57        5.18      0.39 o 
  -1  18   9       18.06       16.59      0.51 o 
   0  18   9       70.98       72.17      1.22 o 
   1  18   9       75.37       77.95      1.32 o 
   2  18   9        0.78        0.33      0.40 o 
   3  18   9       19.03       22.83      0.73 o 
  -8  19   9        0.77        1.86      0.96 o 
  -7  19   9       22.21       21.86      1.75 o 
  -6  19   9       27.42       30.10      1.46 o 
  -5  19   9        8.21       11.46      0.99 o 
  -4  19   9       10.60       10.72      0.98 o 
  -3  19   9       98.92       89.80      3.02 o 
  -2  19   9        2.40        2.82      0.35 o 
  -1  19   9       12.16       11.24      0.49 o 
   0  19   9        0.65        1.92      0.38 o 
   1  19   9      116.43      116.38      1.99 o 
   2  19   9       15.71       17.14      0.64 o 
   3  19   9        9.46       12.43      0.59 o 
  -7  20   9       14.20       17.34      2.22 o 
  -6  20   9        0.13        2.69      0.75 o 
  -5  20   9       77.30       75.38      2.70 o 
  -4  20   9       10.34       11.29      1.03 o 
  -3  20   9       30.83       30.12      1.45 o 
  -2  20   9       26.65       26.50      0.71 o 
  -1  20   9       14.27       15.58      0.51 o 
   0  20   9        7.21        7.53      0.45 o 
   1  20   9        1.77        3.74      0.47 o 
   2  20   9       15.30       13.91      0.60 o 
   3  20   9       76.91       74.86      1.41 o 
  -7  21   9        0.38       -1.41      1.41 o 
  -6  21   9       14.92       14.30      1.08 o 
  -5  21   9       28.51       34.60      1.81 o 
  -4  21   9       98.08      102.38      4.39 o 
  -3  21   9       11.49       12.37      1.06 o 
  -2  21   9        1.92        2.12      0.36 o 
  -1  21   9        7.32        5.79      0.37 o 
   0  21   9       14.55       14.21      0.55 o 
   1  21   9       97.59      100.32      2.23 o 
   2  21   9       21.54       21.37      0.70 o 
   3  21   9       14.89       16.87      0.69 o 
  -7  22   9        0.33        1.61      1.61 o 
  -6  22   9       11.82       11.06      0.97 o 
  -5  22   9        6.98       10.04      1.13 o 
  -4  22   9       14.00       18.75      1.28 o 
  -3  22   9       15.62       21.89      1.49 o 
  -2  22   9        0.13        0.69      0.31 o 
  -1  22   9        7.74        7.19      0.41 o 
   0  22   9        0.58        1.57      0.40 o 
   1  22   9        0.13        2.23      0.43 o 
   2  22   9        3.92        4.41      0.49 o 
   3  22   9       34.80       38.34      1.03 o 
  -7  23   9       13.15       15.83      2.22 o 
  -6  23   9        0.01        0.51      0.72 o 
  -5  23   9        3.43        5.60      0.90 o 
  -4  23   9       21.11       24.92      1.37 o 
  -3  23   9      183.16      182.53      5.66 o 
  -2  23   9       47.30       43.58      0.97 o 
  -1  23   9        1.81        1.57      0.37 o 
   0  23   9       49.46       48.02      0.96 o 
   1  23   9       77.22       78.97      1.34 o 
   2  23   9       17.15       16.26      0.64 o 
   3  23   9       63.85       67.77      1.63 o 
  -7  24   9       12.34       16.23      2.22 o 
  -6  24   9        9.83       10.07      0.97 o 
  -5  24   9       26.66       26.67      1.41 o 
  -4  24   9        7.28        9.79      1.00 o 
  -3  24   9        2.06        4.75      0.95 o 
  -2  24   9       15.96       18.54      0.67 o 
  -1  24   9        7.71        8.10      0.47 o 
   0  24   9       17.70       18.36      0.62 o 
   1  24   9        0.00        0.95      0.41 o 
   2  24   9       31.07       33.40      0.85 o 
  -6  25   9        1.72        3.89      0.84 o 
  -5  25   9        3.40        2.89      0.89 o 
  -4  25   9      107.43      106.61      4.09 o 
  -3  25   9        0.11        0.29      0.74 o 
  -2  25   9       13.55       15.01      0.55 o 
  -1  25   9        0.73        0.31      0.35 o 
   0  25   9       13.53       13.58      0.56 o 
   1  25   9       10.79       10.78      0.55 o 
   2  25   9       14.24       15.07      0.65 o 
  -6  26   9       82.84       90.22      2.63 o 
  -5  26   9       10.83       12.48      1.37 o 
  -4  26   9        5.80        8.25      0.96 o 
  -3  26   9       11.85       12.47      1.11 o 
  -2  26   9        7.21        7.69      0.41 o 
  -1  26   9        1.94        1.29      0.39 o 
   0  26   9       15.31       16.29      0.62 o 
   1  26   9        0.23        0.90      0.42 o 
   2  26   9       39.38       43.29      1.00 o 
  -6  27   9       35.44       43.14      2.49 o 
  -5  27   9        0.22        0.81      0.78 o 
  -4  27   9       22.63       23.54      1.33 o 
  -3  27   9        4.33        4.18      0.93 o 
  -2  27   9        0.61        1.02      0.40 o 
  -1  27   9        1.03        1.20      0.52 o 
   0  27   9       23.45       24.10      0.79 o 
   1  27   9       23.51       25.66      0.75 o 
  -5  28   9        0.77        0.90      0.78 o 
  -4  28   9        0.00        0.31      1.02 o 
  -3  28   9       31.97       35.90      1.60 o 
  -2  28   9        1.87        0.77      0.40 o 
  -1  28   9        0.06       -0.38      0.50 o 
   0  28   9       11.73       12.26      0.63 o 
   1  28   9       35.72       35.59      0.93 o 
  -5  29   9        0.56        0.30      0.80 o 
  -4  29   9        5.54        6.00      0.93 o 
  -3  29   9        7.59        9.48      1.05 o 
  -2  29   9        0.15        0.03      0.42 o 
  -1  29   9        0.60        0.56      0.53 o 
   0  29   9       17.12       19.38      0.74 o 
   1  29   9        8.97       10.53      0.57 o 
  -5  30   9       28.41       27.62      1.43 o 
  -4  30   9       20.69       19.84      1.29 o 
  -3  30   9        2.28        1.28      0.84 o 
  -2  30   9        0.01       -0.16      0.68 o 
  -1  30   9        8.61       11.22      1.02 o 
   0  30   9       81.76       79.40      1.62 o 
  -4  31   9       10.27       11.06      1.07 o 
  -3  31   9        9.90        9.91      1.08 o 
  -2  31   9       29.51       28.44      1.33 o 
  -1  31   9       30.23       32.22      1.29 o 
   0  31   9        2.53        5.29      0.56 o 
  -3  32   9       12.98       14.86      1.20 o 
  -2  32   9       10.93       12.12      1.10 o 
  -1  32   9       28.59       29.15      1.59 o 
  -8   0  10        7.83        4.74      1.51 o 
  -6   0  10        6.50        6.85      1.06 o 
  -4   0  10       23.75       21.47      2.22 o 
  -2   0  10        8.13        6.87      1.71 o 
   0   0  10        3.34        4.53      0.85 o 
   2   0  10        8.01        6.90      0.83 o 
  -8   1  10       12.64       14.51      1.46 o 
  -7   1  10        8.44        9.62      1.21 o 
  -6   1  10        7.51        6.48      0.74 o 
  -5   1  10       74.48       76.05      2.81 o 
  -4   1  10        1.30        0.25      1.41 o 
  -3   1  10       13.99       13.93      0.93 o 
  -2   1  10        1.71        2.25      0.70 o 
  -1   1  10      309.14      318.68      4.55 o 
   0   1  10       28.77       29.48      0.74 o 
   1   1  10        1.73        0.95      0.43 o 
   2   1  10       37.09       37.77      1.00 o 
   3   1  10       65.46       70.05      1.41 o 
  -8   2  10       42.36       45.51      2.62 o 
  -7   2  10        6.39        5.55      1.07 o 
  -6   2  10       18.48       20.05      1.06 o 
  -5   2  10        0.04       -0.20      0.86 o 
  -4   2  10       25.11       25.80      1.38 o 
  -3   2  10       70.14       70.29      2.25 o 
  -2   2  10       79.65       75.61      1.61 o 
  -1   2  10        9.57       14.25      0.48 o 
   0   2  10       22.66       27.54      0.72 o 
   1   2  10       19.74       18.91      0.63 o 
   2   2  10       47.02       48.31      1.13 o 
   3   2  10       14.58       18.04      0.77 o 
  -8   3  10       15.71       15.38      1.39 o 
  -7   3  10        9.25        8.85      1.17 o 
  -6   3  10       23.65       24.05      1.14 o 
  -5   3  10        3.38        2.42      1.26 o 
  -4   3  10      113.48      111.60      3.04 o 
  -3   3  10        7.27        7.14      0.91 o 
  -2   3  10       40.82       40.77      1.11 o 
  -1   3  10       85.97       87.43      1.38 o 
   0   3  10       10.69       11.24      0.56 o 
   1   3  10        0.24       -0.46      0.46 o 
   2   3  10       17.55       18.64      0.91 o 
   3   3  10       62.53       64.49      1.36 o 
  -8   4  10        7.60        8.48      1.61 o 
  -7   4  10        2.97        3.12      1.00 o 
  -6   4  10       10.61       11.61      1.24 o 
  -5   4  10        0.33       -0.82      0.82 o 
  -4   4  10       62.33       68.76      2.23 o 
  -3   4  10       17.62       19.07      1.20 o 
  -2   4  10        0.39        0.28      0.35 o 
  -1   4  10       21.14       21.37      0.59 o 
   0   4  10       26.69       28.62      0.76 o 
   1   4  10        0.00       -0.44      0.44 o 
   2   4  10       76.01       77.78      1.46 o 
   3   4  10        5.61        8.39      0.61 o 
  -8   5  10        1.31        0.55      2.17 o 
  -7   5  10        0.27       -0.78      0.78 o 
  -6   5  10       19.51       22.42      1.22 o 
  -5   5  10       30.59       27.61      1.43 o 
  -4   5  10      124.34      130.40      3.41 o 
  -3   5  10       25.76       25.54      1.38 o 
  -2   5  10        3.74        3.28      0.50 o 
  -1   5  10        9.36        9.32      0.57 o 
   0   5  10        1.40        1.61      0.41 o 
   1   5  10        0.62       -0.02      0.43 o 
   2   5  10       12.69       15.31      0.66 o 
   3   5  10        2.44        4.20      0.56 o 
  -8   6  10       13.01       14.28      1.32 o 
  -7   6  10        6.44        7.55      1.10 o 
  -6   6  10        0.13        0.81      0.62 o 
  -5   6  10        0.33        0.43      0.73 o 
  -4   6  10       43.80       46.36      1.80 o 
  -3   6  10       22.10       24.54      1.36 o 
  -2   6  10       40.45       39.57      1.47 o 
  -1   6  10       57.96       53.63      1.02 o 
   0   6  10       17.70       17.62      0.64 o 
   1   6  10       34.76       33.58      0.88 o 
   2   6  10       26.28       26.10      0.92 o 
   3   6  10       64.48       67.28      1.49 o 
  -8   7  10        0.79        0.36      0.89 o 
  -7   7  10        0.02        0.66      0.86 o 
  -6   7  10        0.00        0.65      0.59 o 
  -5   7  10       35.17       35.98      1.57 o 
  -4   7  10        1.27        1.63      0.79 o 
  -3   7  10        4.65        6.50      0.91 o 
  -2   7  10       27.90       27.47      0.86 o 
  -1   7  10       15.68       13.59      0.53 o 
   0   7  10       29.93       29.66      0.88 o 
   1   7  10       20.07       18.86      0.75 o 
   2   7  10       17.58       17.81      0.70 o 
   3   7  10        2.12        3.51      0.55 o 
  -8   8  10        3.25        3.12      1.01 o 
  -7   8  10        0.04       -0.31      0.82 o 
  -6   8  10        0.05        0.35      0.78 o 
  -5   8  10       11.88       14.15      1.06 o 
  -4   8  10       61.65       61.08      2.97 o 
  -3   8  10       20.61       23.27      1.36 o 
  -2   8  10        0.00       -0.35      0.35 o 
  -1   8  10       14.70       14.66      0.67 o 
   0   8  10       30.48       34.03      0.84 o 
   1   8  10       13.87       16.34      0.68 o 
   2   8  10       15.91       17.66      0.79 o 
   3   8  10        0.23        0.27      0.52 o 
  -8   9  10        1.14        2.38      0.96 o 
  -7   9  10        4.91        5.55      1.07 o 
  -6   9  10        7.64        9.20      0.93 o 
  -5   9  10      117.10      124.27      3.27 o 
  -4   9  10       54.84       52.27      3.96 o 
  -3   9  10       66.42       67.04      2.23 o 
  -2   9  10        7.61        5.83      0.41 o 
  -1   9  10       24.21       23.48      0.98 o 
   0   9  10       31.05       32.17      0.81 o 
   1   9  10        3.44        4.59      0.50 o 
   2   9  10       25.64       26.19      0.81 o 
   3   9  10        0.57        1.87      0.60 o 
  -7  10  10       10.42       12.72      1.32 o 
  -6  10  10        3.39        5.45      1.14 o 
  -5  10  10       26.55       30.54      1.47 o 
  -4  10  10        2.65        3.81      0.85 o 
  -3  10  10       40.04       40.80      1.69 o 
  -2  10  10       45.01       42.89      1.17 o 
  -1  10  10        1.47        1.24      0.48 o 
   0  10  10       21.03       20.08      0.66 o 
   1  10  10       94.45       99.03      1.66 o 
   2  10  10       14.71       16.51      0.73 o 
   3  10  10       77.73       80.85      1.81 o 
  -7  11  10        2.41        2.88      0.99 o 
  -6  11  10       19.30       19.12      1.19 o 
  -5  11  10       35.59       36.56      1.62 o 
  -4  11  10        0.56        0.98      0.79 o 
  -3  11  10       19.83       18.56      1.22 o 
  -2  11  10        1.04        0.41      0.42 o 
  -1  11  10       78.72       77.15      1.61 o 
   0  11  10       27.46       26.13      0.74 o 
   1  11  10       30.03       33.14      0.87 o 
   2  11  10       28.36       28.33      0.88 o 
   3  11  10        0.33        1.37      0.51 o 
  -7  12  10       14.85       15.45      1.43 o 
  -6  12  10        0.06       -0.08      0.88 o 
  -5  12  10       20.07       21.20      1.27 o 
  -4  12  10       70.76       71.13      2.30 o 
  -3  12  10       14.57       14.36      1.14 o 
  -2  12  10        0.83        0.36      0.77 o 
  -1  12  10       13.91       14.07      0.65 o 
   0  12  10       28.53       29.73      0.77 o 
   1  12  10       12.85       12.92      0.61 o 
   2  12  10        7.08        7.08      0.56 o 
   3  12  10       19.69       19.49      0.90 o 
  -6  13  10        0.08        0.36      0.72 o 
  -5  13  10        0.13        0.72      0.77 o 
  -4  13  10       20.43       21.16      1.30 o 
  -3  13  10        4.13        5.01      0.93 o 
  -2  13  10       65.77       65.24      2.28 o 
  -1  13  10        0.62       -0.07      0.42 o 
   0  13  10        0.65        1.76      0.42 o 
   1  13  10        0.66       -0.13      0.44 o 
   2  13  10        4.53        4.68      0.52 o 
  -6  14  10        0.81        1.71      0.77 o 
  -5  14  10       20.93       20.82      1.31 o 
  -4  14  10       46.60       49.82      1.91 o 
  -3  14  10       42.24       44.23      1.76 o 
  -2  14  10       28.68       29.96      1.49 o 
  -1  14  10       14.09       13.35      0.64 o 
   0  14  10       40.55       41.07      0.92 o 
   1  14  10        0.29       -0.02      0.42 o 
   2  14  10        0.34       -0.31      0.45 o 
  -6  15  10       12.61       11.04      1.01 o 
  -5  15  10        1.24        1.59      0.83 o 
  -4  15  10       15.21       14.51      1.14 o 
  -3  15  10        6.11        5.69      1.32 o 
  -2  15  10        9.55        9.84      1.04 o 
  -1  15  10       28.65       30.85      0.91 o 
   0  15  10       10.03       10.36      0.60 o 
   1  15  10        0.17       -0.01      0.43 o 
   2  15  10        3.58        2.22      0.49 o 
  -7  16  10        0.27       -1.41      1.41 o 
  -6  16  10        3.18        4.79      0.85 o 
  -5  16  10        4.41        8.68      0.98 o 
  -4  16  10       18.33       17.96      1.24 o 
  -3  16  10       17.58       19.47      1.27 o 
  -2  16  10        4.12        3.15      0.83 o 
  -1  16  10        9.03        9.86      0.58 o 
   0  16  10       43.34       43.24      1.07 o 
   1  16  10       13.34       15.24      0.64 o 
   2  16  10        1.41        1.27      0.47 o 
  -7  17  10        2.96        4.13      1.71 o 
  -6  17  10        5.91        4.48      0.86 o 
  -5  17  10      112.94      115.50      3.21 o 
  -4  17  10       20.33       23.01      1.39 o 
  -3  17  10        9.89        9.28      1.06 o 
  -2  17  10        0.72        0.03      0.78 o 
  -1  17  10        2.63        2.76      0.46 o 
   0  17  10        3.01        3.67      0.48 o 
   1  17  10        7.56        7.45      0.53 o 
   2  17  10        8.48       10.02      0.57 o 
  -6  18  10       21.74       24.25      1.39 o 
  -5  18  10       63.89       69.87      3.20 o 
  -4  18  10       73.49       77.88      2.48 o 
  -3  18  10        4.75        4.39      0.92 o 
  -2  18  10        0.01       -0.74      0.74 o 
  -1  18  10        1.95        2.53      0.45 o 
   0  18  10        2.07        1.26      0.46 o 
   1  18  10       30.19       31.77      0.85 o 
   2  18  10        7.24        7.72      0.57 o 
  -6  19  10        2.64        1.79      0.79 o 
  -5  19  10       25.23       32.39      1.60 o 
  -4  19  10       93.49       99.84      2.93 o 
  -3  19  10       39.63       38.77      1.70 o 
  -2  19  10        0.49        0.14      0.80 o 
  -1  19  10        0.39        0.04      0.41 o 
   0  19  10       35.94       37.01      0.98 o 
   1  19  10        0.31       -0.07      0.42 o 
  -6  20  10        0.62       -0.04      0.77 o 
  -5  20  10        0.14        4.27      1.13 o 
  -4  20  10        0.82        3.21      0.89 o 
  -3  20  10       26.60       26.72      1.46 o 
  -2  20  10        0.45       -0.48      0.80 o 
  -1  20  10        0.54        0.40      0.43 o 
   0  20  10        4.94        4.63      0.50 o 
   1  20  10        6.95        6.29      0.50 o 
  -6  21  10        0.15       -0.38      0.71 o 
  -5  21  10      159.03      163.06      4.21 o 
  -4  21  10       11.18       12.70      1.15 o 
  -3  21  10       17.17       17.09      1.34 o 
  -2  21  10        0.07       -0.03      0.73 o 
  -1  21  10        0.53        0.20      0.43 o 
   0  21  10        8.43        8.77      0.56 o 
   1  21  10        5.56        5.55      0.52 o 
  -5  22  10        1.62        4.51      1.09 o 
  -4  22  10       54.42       64.59      2.26 o 
  -3  22  10        4.12        5.24      0.96 o 
  -2  22  10        0.30        0.25      0.81 o 
  -1  22  10        9.46        9.47      0.58 o 
   0  22  10        4.60        3.45      0.49 o 
   1  22  10       15.05       15.99      0.64 o 
  -5  23  10       71.14       73.00      2.37 o 
  -4  23  10       16.30       20.17      1.36 o 
  -3  23  10       13.59       12.48      1.73 o 
  -2  23  10        8.58        9.95      1.17 o 
  -1  23  10        0.14        0.42      0.48 o 
   0  23  10       48.41       48.71      1.17 o 
  -5  24  10        5.77        9.03      1.02 o 
  -4  24  10       25.80       29.02      1.55 o 
  -3  24  10       10.35       11.69      1.13 o 
  -2  24  10        2.30        3.61      1.43 o 
  -1  24  10        0.88        0.51      0.44 o 
   0  24  10       29.32       30.51      0.92 o 
  -4  25  10        9.83       11.73      1.17 o 
  -3  25  10        0.96        0.84      0.84 o 
  -2  25  10        8.69        8.20      1.07 o 
  -1  25  10        3.63        4.05      0.95 o 
   0  25  10       53.22       54.55      1.76 o 
  -4  26  10        3.09        1.58      0.87 o 
  -3  26  10        7.02        6.88      1.28 o 
  -2  26  10       12.73       12.29      1.14 o 
  -1  26  10        5.44        3.59      1.09 o 
  -3  27  10        3.80        5.32      0.99 o 
  -2  27  10        2.97        1.99      0.89 o 
  -5   0  11       11.36       10.18      1.71 o 
  -3   0  11        9.96       12.40      1.92 o 
  -1   0  11        0.01       -0.30      0.55 o 
   1   0  11        8.87        9.72      0.85 o 
  -6   1  11        0.22        2.82      0.93 o 
  -5   1  11        2.38        2.37      1.26 o 
  -4   1  11        0.18       -0.25      0.93 o 
  -3   1  11       59.94       66.44      2.78 o 
  -2   1  11       11.91       11.98      1.14 o 
  -1   1  11       36.76       36.79      1.30 o 
   0   1  11        3.48        3.91      0.48 o 
   1   1  11        0.02       -0.44      0.44 o 
  -6   2  11        8.10       10.52      2.32 o 
  -5   2  11        1.24        0.56      1.01 o 
  -4   2  11       14.10       12.27      1.35 o 
  -3   2  11        6.75        9.10      1.05 o 
  -2   2  11       53.65       50.06      1.96 o 
  -1   2  11       10.45       10.02      0.56 o 
   0   2  11       12.36       12.11      0.59 o 
   1   2  11        9.59       10.00      0.72 o 
  -6   3  11       34.15       39.25      1.92 o 
  -5   3  11        4.17        4.70      1.07 o 
  -4   3  11        5.30        6.40      1.51 o 
  -3   3  11       74.01       75.47      2.44 o 
  -2   3  11       27.81       30.05      1.61 o 
  -1   3  11        5.39        5.20      0.56 o 
   0   3  11        0.77       -0.25      0.42 o 
   1   3  11       16.69       18.45      0.70 o 
  -6   4  11        0.13        0.96      1.06 o 
  -5   4  11        0.30       -0.85      1.11 o 
  -4   4  11       17.44       17.70      1.32 o 
  -3   4  11        3.91        4.60      0.95 o 
  -2   4  11        4.64        5.26      0.99 o 
  -1   4  11        5.02        5.06      0.60 o 
   0   4  11        2.49        1.55      0.57 o 
   1   4  11       12.84       14.60      0.94 o 
  -6   5  11       29.61       31.21      1.78 o 
  -5   5  11       22.09       23.25      1.63 o 
  -4   5  11        1.79        1.76      0.85 o 
  -3   5  11       17.30       21.10      1.34 o 
  -2   5  11        4.99        6.09      0.97 o 
  -1   5  11       17.36       16.40      0.66 o 
   0   5  11        3.12        2.47      0.45 o 
   1   5  11        5.09        5.09      0.52 o 
  -6   6  11        7.20       10.67      1.17 o 
  -5   6  11        1.98        3.19      1.03 o 
  -4   6  11        3.34        3.25      0.87 o 
  -3   6  11       16.44       16.01      1.24 o 
  -2   6  11       92.77       90.35      2.75 o 
  -1   6  11       10.42       11.80      0.72 o 
   0   6  11        6.57        6.25      0.48 o 
   1   6  11        0.49        0.35      0.46 o 
  -6   7  11        1.61        3.93      1.00 o 
  -5   7  11       22.49       26.03      1.45 o 
  -4   7  11       21.37       20.70      1.34 o 
  -3   7  11        0.91        1.47      0.85 o 
  -2   7  11       10.36       11.76      1.12 o 
  -1   7  11        0.64        0.15      0.46 o 
   0   7  11        0.72       -0.07      0.42 o 
   1   7  11       33.65       38.08      0.94 o 
  -6   8  11       25.99       26.30      1.67 o 
  -5   8  11        0.03       -0.63      0.74 o 
  -4   8  11       13.20       12.45      1.16 o 
  -3   8  11        7.60        7.69      1.03 o 
  -2   8  11       14.20       17.08      1.28 o 
  -1   8  11        1.99        1.69      0.58 o 
   0   8  11        0.07       -0.46      0.50 o 
   1   8  11       77.36       81.84      1.67 o 
  -6   9  11        6.90        9.43      1.17 o 
  -5   9  11        5.20        6.10      0.95 o 
  -4   9  11        1.38        2.71      0.89 o 
  -3   9  11       13.90       12.45      1.14 o 
  -2   9  11       67.45       64.30      2.27 o 
  -1   9  11       22.35       21.20      0.77 o 
   0   9  11        4.62        4.56      0.45 o 
   1   9  11       69.76       77.26      1.58 o 
  -6  10  11        0.09        2.07      0.93 o 
  -5  10  11        1.21        1.44      0.83 o 
  -4  10  11       17.56       20.65      1.35 o 
  -3  10  11       19.77       19.61      1.33 o 
  -2  10  11        0.25        1.71      0.91 o 
  -1  10  11        1.36        1.44      0.42 o 
   0  10  11        1.99        1.42      0.42 o 
   1  10  11       10.52       17.73      0.77 o 
  -6  11  11       11.18       15.03      1.41 o 
  -5  11  11       23.81       23.88      1.52 o 
  -4  11  11       20.70       22.77      1.39 o 
  -3  11  11       10.84       13.29      1.20 o 
  -2  11  11        2.97        5.51      1.00 o 
  -1  11  11        6.90        7.60      0.49 o 
   0  11  11        0.81        0.47      0.53 o 
  -5  12  11        0.04       -0.34      0.80 o 
  -4  12  11       20.17       20.30      1.34 o 
  -3  12  11       22.65       28.22      1.78 o 
  -2  12  11       24.84       24.67      1.46 o 
  -1  12  11        4.35        5.44      0.67 o 
   0  12  11        9.18       10.01      0.59 o 
  -5  13  11       15.48       16.67      1.21 o 
  -4  13  11        4.77        8.28      1.05 o 
  -3  13  11      140.76      141.94      3.78 o 
  -2  13  11        0.45        1.13      1.18 o 
  -1  13  11        4.11        4.90      0.56 o 
   0  13  11       26.91       30.66      1.12 o 
  -5  14  11        1.31        1.03      1.00 o 
  -4  14  11       23.83       27.08      1.49 o 
  -3  14  11        0.00        3.80      0.94 o 
  -2  14  11       37.41       37.85      1.76 o 
  -1  14  11        9.35       10.18      0.69 o 
   0  14  11       25.12       24.75      0.87 o 
  -5  15  11        0.01       -0.77      0.77 o 
  -4  15  11        0.05        0.81      0.88 o 
  -3  15  11       43.65       45.93      1.91 o 
  -2  15  11       56.76       60.14      2.19 o 
  -1  15  11        2.75        3.89      0.56 o 
   0  15  11        6.40        7.33      0.57 o 
  -5  16  11        0.04       -1.51      1.51 o 
  -4  16  11        0.51        0.03      0.84 o 
  -3  16  11       18.47       22.05      1.41 o 
  -2  16  11        5.33        7.18      1.04 o 
  -1  16  11        7.72        9.04      0.99 o 
  -4  17  11        0.46        1.43      0.85 o 
  -3  17  11       35.97       41.49      3.01 o 
  -2  17  11        4.26        4.33      1.00 o 
  -1  17  11        0.93        1.37      0.89 o 
  -4  18  11        4.05        6.21      1.00 o 
  -3  18  11        9.46       13.56      1.23 o 
  -2  18  11        5.22        6.38      1.04 o 
  -1  18  11        3.39        0.81      1.61 o 
  -3  19  11        2.59        3.32      0.95 o 
  -2  19  11       58.37       63.40      3.52 o 
                                                 
